# Supplementary material for: Nanopore sequencing-based genome assembly and evolutionary genomics of circum-basmati rice
Source: Genome Biol. 2020 Feb 5;21:21. doi: 10.1186/s13059-020-1938-2 (PMC7001208; doi:10.1186/s13059-020-1938-2)
Supplement: Supplementary file 2 — Additional file 2: Table S1. Inversion detect by sniffles in the Nipponbare reference genome. Table S2. The 78 circum-basmati samples with Illumina sequencing result used in this study. Table S3. Names of the Basmati 334 and Dom Sufid genome gene models that had a deletion frequency of zero across the population. Table S4. Names of the Basmati 334 and Dom Sufid genome gene models that had a deletion frequency of above 0.3 and omitted from down stream analysis. Table S5. Orthogroup status for the Basmati 334, Dom Sufid, R498, Nipponbare, and N22 genome gene models. Table S6. Count and repeat types of the presence-absence variation (PAV) in the Basmati 334 or Dom Sufid genome in comparison to the Nipponbare genome. Table S7. Gene ontology results for orthogroups where gene members from the circum-basmati are missing. Table S8. Gene ontology results for orthogroups where gene members from circum-aus, indica, and japonica are missing. Table S9. Population frequency across the 78 circum-basmati samples for orthogroups that were specifically missing a gene in the Basmati 334 and Dom Sufid genome gene models. Table S10. Genome coordinates of the LTR retrotransposons of the Basmati 334 genomes. Table S11. Genome coordinates of the LTR retrotransposons of the Dom Sufid genomes. Table S12. Genome coordinates of the Gypsy elements indicated with a single star in Fig. 3. Table S13. Genome coordinates of the Copia elements indicated with a single star in Fig. 3. Table S14. Genome coordinates of the Gypsy elements indicated with a double star in Fig. 3. Table S15. Genome coordinates of the Copia elements indicated with a triple star in Fig. 3. Table S16. The 82 Oryza population samples with Illumina sequencing result used in this study. Table S17. a i parameter estimates for the 13 different demographic models. See Additional file 1: Figure S9 for visualization of the estimating parameters. [file 13059_2020_1938_MOESM2_ESM.xlsx]

## Sheet: Table S1
Table S1. Inversion detect by sniffles in the Nipponbare reference genome.
INV start	INV end	Read Support	Size
Basmati 334
12738187	16108612	39	3370425
13055890	13056854	33	964
13082397	17659074	23	4576677
13884003	13894412	13	10409
15551596	15556458	25	4862
18188738	18229387	13	40649
Dom Sufid
13055890	13056854	21	964
13082397	17659074	19	4576677
13884003	13894412	18	10409
15551596	15556458	17	4862
18188738	18229387	10	40649

## Sheet: Table S2
Table S2. The 78 circum-basmati samples with Illumina sequencing result used in this study.
Sample Name	Source
Basmati334	This study
CX104	Wang et al. 2018 Nature
CX110	Wang et al. 2018 Nature
CX143	Wang et al. 2018 Nature
CX149	Wang et al. 2018 Nature
CX59	Wang et al. 2018 Nature
CX65	Wang et al. 2018 Nature
CX66	Wang et al. 2018 Nature
CX67	Wang et al. 2018 Nature
DomSufid	This study
IRGC27869	This study
IRGC32390	This study
IRGC33888	This study
IRGC39261	This study
IRGC6298	This study
IRGC9062	This study
IRIS_313-10032	Wang et al. 2018 Nature
IRIS_313-10521	Wang et al. 2018 Nature
IRIS_313-10670	Wang et al. 2018 Nature
IRIS_313-10732	Wang et al. 2018 Nature
IRIS_313-10851	Wang et al. 2018 Nature
IRIS_313-10868	Wang et al. 2018 Nature
IRIS_313-10926	Wang et al. 2018 Nature
IRIS_313-10933	Wang et al. 2018 Nature
IRIS_313-11021	Wang et al. 2018 Nature
IRIS_313-11022	Wang et al. 2018 Nature
IRIS_313-11023	Wang et al. 2018 Nature
IRIS_313-11026	Wang et al. 2018 Nature
IRIS_313-11030	Wang et al. 2018 Nature
IRIS_313-11062	Wang et al. 2018 Nature
IRIS_313-11068	Wang et al. 2018 Nature
IRIS_313-11069	Wang et al. 2018 Nature
IRIS_313-11218	Wang et al. 2018 Nature
IRIS_313-11258	Wang et al. 2018 Nature
IRIS_313-11259	Wang et al. 2018 Nature
IRIS_313-11268	Wang et al. 2018 Nature
IRIS_313-11270	Wang et al. 2018 Nature
IRIS_313-11289	Wang et al. 2018 Nature
IRIS_313-11293	Wang et al. 2018 Nature
IRIS_313-11350	Wang et al. 2018 Nature
IRIS_313-11352	Wang et al. 2018 Nature
IRIS_313-11356	Wang et al. 2018 Nature
IRIS_313-11362	Wang et al. 2018 Nature
IRIS_313-11373	Wang et al. 2018 Nature
IRIS_313-11401	Wang et al. 2018 Nature
IRIS_313-11451	Wang et al. 2018 Nature
IRIS_313-11564	Wang et al. 2018 Nature
IRIS_313-11567	Wang et al. 2018 Nature
IRIS_313-11625	Wang et al. 2018 Nature
IRIS_313-11626	Wang et al. 2018 Nature
IRIS_313-11627	Wang et al. 2018 Nature
IRIS_313-11630	Wang et al. 2018 Nature
IRIS_313-11632	Wang et al. 2018 Nature
IRIS_313-11698	Wang et al. 2018 Nature
IRIS_313-11743	Wang et al. 2018 Nature
IRIS_313-11765	Wang et al. 2018 Nature
IRIS_313-11825	Wang et al. 2018 Nature
IRIS_313-11826	Wang et al. 2018 Nature
IRIS_313-12074	Wang et al. 2018 Nature
IRIS_313-12094	Wang et al. 2018 Nature
IRIS_313-15909	Wang et al. 2018 Nature
IRIS_313-8268	Wang et al. 2018 Nature
IRIS_313-8326	Wang et al. 2018 Nature
IRIS_313-8385	Wang et al. 2018 Nature
IRIS_313-8498	Wang et al. 2018 Nature
IRIS_313-8656	Wang et al. 2018 Nature
IRIS_313-8712	Wang et al. 2018 Nature
IRIS_313-8747	Wang et al. 2018 Nature
IRIS_313-8765	Wang et al. 2018 Nature
IRIS_313-8813	Wang et al. 2018 Nature
IRIS_313-8814	Wang et al. 2018 Nature
IRIS_313-9083	Wang et al. 2018 Nature
IRIS_313-9170	Wang et al. 2018 Nature
IRIS_313-9172	Wang et al. 2018 Nature
IRIS_313-9601	Wang et al. 2018 Nature
IRIS_313-9629	Wang et al. 2018 Nature
IRIS_313-9682	Wang et al. 2018 Nature
IRIS_313-9978	Wang et al. 2018 Nature

## Sheet: Table S3
Table S3. Names of the Basmati 334 and Dom Sufid genome gene models that had a deletion frequency of zero across the population.
Basmati334	Dom Sufid
basmati00001-RA	sadri00001-RA
basmati00002-RA	sadri00003-RA
basmati00003-RA	sadri00004-RA
basmati00004-RA	sadri00005-RA
basmati00005-RA	sadri00006-RA
basmati00006-RA	sadri00007-RA
basmati00011-RA	sadri00009-RA
basmati00012-RA	sadri00010-RA
basmati00013-RA	sadri00011-RA
basmati00015-RA	sadri00012-RA
basmati00017-RA	sadri00013-RA
basmati00018-RA	sadri00014-RA
basmati00022-RA	sadri00015-RA
basmati00023-RA	sadri00016-RA
basmati00024-RA	sadri00017-RA
basmati00025-RA	sadri00019-RA
basmati00027-RA	sadri00020-RA
basmati00030-RA	sadri00021-RA
basmati00031-RA	sadri00022-RA
basmati00032-RA	sadri00023-RA
basmati00033-RA	sadri00024-RA
basmati00034-RA	sadri00025-RA
basmati00035-RA	sadri00026-RA
basmati00036-RA	sadri00027-RA
basmati00048-RA	sadri00028-RA
basmati00051-RA	sadri00029-RA
basmati00052-RA	sadri00031-RA
basmati00053-RA	sadri00032-RA
basmati00055-RA	sadri00033-RA
basmati00056-RA	sadri00035-RA
basmati00057-RA	sadri00039-RA
basmati00059-RA	sadri00040-RA
basmati00060-RA	sadri00041-RA
basmati00061-RA	sadri00042-RA
basmati00062-RA	sadri00043-RA
basmati00063-RA	sadri00044-RA
basmati00064-RA	sadri00045-RA
basmati00066-RA	sadri00046-RA
basmati00067-RA	sadri00047-RA
basmati00068-RA	sadri00048-RA
basmati00069-RA	sadri00050-RA
basmati00070-RA	sadri00051-RA
basmati00071-RA	sadri00052-RA
basmati00072-RA	sadri00053-RA
basmati00073-RA	sadri00054-RA
basmati00074-RA	sadri00055-RA
basmati00075-RA	sadri00056-RA
basmati00076-RA	sadri00057-RA
basmati00077-RA	sadri00058-RA
basmati00079-RA	sadri00060-RA
basmati00080-RA	sadri00061-RA
basmati00081-RA	sadri00062-RA
basmati00082-RA	sadri00063-RA
basmati00083-RA	sadri00064-RA
basmati00084-RA	sadri00066-RA
basmati00087-RA	sadri00067-RA
basmati00088-RA	sadri00068-RA
basmati00089-RA	sadri00069-RA
basmati00090-RA	sadri00070-RA
basmati00091-RA	sadri00071-RA
basmati00092-RA	sadri00073-RA
basmati00093-RA	sadri00074-RA
basmati00095-RA	sadri00076-RA
basmati00096-RA	sadri00077-RA
basmati00097-RA	sadri00078-RA
basmati00098-RA	sadri00079-RA
basmati00099-RA	sadri00080-RA
basmati00100-RA	sadri00081-RA
basmati00101-RA	sadri00082-RA
basmati00102-RA	sadri00083-RA
basmati00103-RA	sadri00084-RA
basmati00104-RA	sadri00085-RA
basmati00105-RA	sadri00086-RA
basmati00106-RA	sadri00089-RA
basmati00107-RA	sadri00090-RA
basmati00108-RA	sadri00091-RA
basmati00109-RA	sadri00092-RA
basmati00112-RA	sadri00093-RA
basmati00114-RA	sadri00096-RA
basmati00115-RA	sadri00098-RA
basmati00116-RA	sadri00099-RA
basmati00117-RA	sadri00100-RA
basmati00118-RA	sadri00101-RA
basmati00119-RA	sadri00102-RA
basmati00121-RA	sadri00103-RA
basmati00122-RA	sadri00105-RA
basmati00124-RA	sadri00106-RA
basmati00125-RA	sadri00108-RA
basmati00127-RA	sadri00109-RA
basmati00128-RA	sadri00110-RA
basmati00129-RA	sadri00111-RA
basmati00130-RA	sadri00112-RA
basmati00131-RA	sadri00114-RA
basmati00132-RA	sadri00115-RA
basmati00135-RA	sadri00116-RA
basmati00136-RA	sadri00117-RA
basmati00137-RA	sadri00118-RA
basmati00139-RA	sadri00119-RA
basmati00141-RA	sadri00120-RA
basmati00142-RA	sadri00121-RA
basmati00143-RA	sadri00122-RA
basmati00144-RA	sadri00123-RA
basmati00145-RA	sadri00124-RA
basmati00147-RA	sadri00125-RA
basmati00148-RA	sadri00126-RA
basmati00150-RA	sadri00128-RA
basmati00151-RA	sadri00129-RA
basmati00152-RA	sadri00130-RA
basmati00153-RA	sadri00131-RA
basmati00154-RA	sadri00132-RA
basmati00157-RA	sadri00133-RA
basmati00158-RA	sadri00134-RA
basmati00159-RA	sadri00138-RA
basmati00160-RA	sadri00141-RA
basmati00161-RA	sadri00143-RA
basmati00162-RA	sadri00144-RA
basmati00164-RA	sadri00145-RA
basmati00165-RA	sadri00147-RA
basmati00167-RA	sadri00148-RA
basmati00169-RA	sadri00150-RA
basmati00170-RA	sadri00151-RA
basmati00172-RA	sadri00152-RA
basmati00173-RA	sadri00155-RA
basmati00174-RA	sadri00156-RA
basmati00175-RA	sadri00157-RA
basmati00178-RA	sadri00158-RA
basmati00181-RA	sadri00159-RA
basmati00183-RA	sadri00160-RA
basmati00184-RA	sadri00161-RA
basmati00185-RA	sadri00162-RA
basmati00187-RA	sadri00163-RA
basmati00188-RA	sadri00164-RA
basmati00190-RA	sadri00165-RA
basmati00191-RA	sadri00166-RA
basmati00192-RA	sadri00168-RA
basmati00193-RA	sadri00169-RA
basmati00194-RA	sadri00170-RA
basmati00195-RA	sadri00171-RA
basmati00196-RA	sadri00172-RA
basmati00198-RA	sadri00173-RA
basmati00199-RA	sadri00176-RA
basmati00200-RA	sadri00177-RA
basmati00201-RA	sadri00178-RA
basmati00202-RA	sadri00179-RA
basmati00203-RA	sadri00181-RA
basmati00204-RA	sadri00182-RA
basmati00205-RA	sadri00183-RA
basmati00206-RA	sadri00184-RA
basmati00207-RA	sadri00185-RA
basmati00209-RA	sadri00186-RA
basmati00210-RA	sadri00187-RA
basmati00211-RA	sadri00188-RA
basmati00213-RA	sadri00190-RA
basmati00214-RA	sadri00191-RA
basmati00215-RA	sadri00192-RA
basmati00217-RA	sadri00193-RA
basmati00219-RA	sadri00194-RA
basmati00220-RA	sadri00195-RA
basmati00221-RA	sadri00196-RA
basmati00223-RA	sadri00197-RA
basmati00226-RA	sadri00199-RA
basmati00227-RA	sadri00200-RA
basmati00229-RA	sadri00201-RA
basmati00230-RA	sadri00202-RA
basmati00232-RA	sadri00203-RA
basmati00233-RA	sadri00204-RA
basmati00234-RA	sadri00205-RA
basmati00236-RA	sadri00206-RA
basmati00237-RA	sadri00207-RA
basmati00238-RA	sadri00209-RA
basmati00239-RA	sadri00211-RA
basmati00240-RA	sadri00212-RA
basmati00241-RA	sadri00213-RA
basmati00242-RA	sadri00214-RA
basmati00244-RA	sadri00215-RA
basmati00245-RA	sadri00216-RA
basmati00246-RA	sadri00217-RA
basmati00247-RA	sadri00218-RA
basmati00248-RA	sadri00219-RA
basmati00249-RA	sadri00220-RA
basmati00251-RA	sadri00221-RA
basmati00252-RA	sadri00222-RA
basmati00254-RA	sadri00223-RA
basmati00257-RA	sadri00225-RA
basmati00258-RA	sadri00226-RA
basmati00260-RA	sadri00227-RA
basmati00262-RA	sadri00228-RA
basmati00263-RA	sadri00230-RA
basmati00264-RA	sadri00232-RA
basmati00265-RA	sadri00233-RA
basmati00266-RA	sadri00234-RA
basmati00267-RA	sadri00235-RA
basmati00268-RA	sadri00236-RA
basmati00269-RA	sadri00237-RA
basmati00272-RA	sadri00239-RA
basmati00273-RA	sadri00240-RA
basmati00274-RA	sadri00242-RA
basmati00275-RA	sadri00243-RA
basmati00277-RA	sadri00244-RA
basmati00278-RA	sadri00245-RA
basmati00279-RA	sadri00246-RA
basmati00280-RA	sadri00247-RA
basmati00281-RA	sadri00250-RA
basmati00282-RA	sadri00251-RA
basmati00283-RA	sadri00252-RA
basmati00284-RA	sadri00254-RA
basmati00285-RA	sadri00255-RA
basmati00286-RA	sadri00256-RA
basmati00288-RA	sadri00258-RA
basmati00289-RA	sadri00261-RA
basmati00290-RA	sadri00262-RA
basmati00292-RA	sadri00263-RA
basmati00293-RA	sadri00265-RA
basmati00295-RA	sadri00266-RA
basmati00296-RA	sadri00267-RA
basmati00297-RA	sadri00268-RA
basmati00298-RA	sadri00269-RA
basmati00299-RA	sadri00270-RA
basmati00300-RA	sadri00271-RA
basmati00301-RA	sadri00273-RA
basmati00302-RA	sadri00274-RA
basmati00303-RA	sadri00275-RA
basmati00305-RA	sadri00276-RA
basmati00308-RA	sadri00277-RA
basmati00309-RA	sadri00278-RA
basmati00310-RA	sadri00279-RA
basmati00313-RA	sadri00280-RA
basmati00314-RA	sadri00281-RA
basmati00317-RA	sadri00283-RA
basmati00318-RA	sadri00285-RA
basmati00319-RA	sadri00286-RA
basmati00320-RA	sadri00287-RA
basmati00321-RA	sadri00289-RA
basmati00322-RA	sadri00290-RA
basmati00323-RA	sadri00291-RA
basmati00324-RA	sadri00293-RA
basmati00325-RA	sadri00294-RA
basmati00326-RA	sadri00295-RA
basmati00327-RA	sadri00296-RA
basmati00328-RA	sadri00297-RA
basmati00330-RA	sadri00298-RA
basmati00331-RA	sadri00299-RA
basmati00333-RA	sadri00300-RA
basmati00334-RA	sadri00301-RA
basmati00335-RA	sadri00302-RA
basmati00336-RA	sadri00303-RA
basmati00340-RA	sadri00304-RA
basmati00341-RA	sadri00305-RA
basmati00342-RA	sadri00306-RA
basmati00343-RA	sadri00307-RA
basmati00344-RA	sadri00308-RA
basmati00347-RA	sadri00309-RA
basmati00349-RA	sadri00310-RA
basmati00350-RA	sadri00311-RA
basmati00351-RA	sadri00312-RA
basmati00354-RA	sadri00313-RA
basmati00355-RA	sadri00314-RA
basmati00356-RA	sadri00315-RA
basmati00357-RA	sadri00317-RA
basmati00358-RA	sadri00318-RA
basmati00359-RA	sadri00319-RA
basmati00360-RA	sadri00320-RA
basmati00361-RA	sadri00321-RA
basmati00362-RA	sadri00322-RA
basmati00363-RA	sadri00323-RA
basmati00366-RA	sadri00324-RA
basmati00367-RA	sadri00325-RA
basmati00369-RA	sadri00326-RA
basmati00370-RA	sadri00327-RA
basmati00371-RA	sadri00328-RA
basmati00372-RA	sadri00338-RA
basmati00373-RA	sadri00339-RA
basmati00374-RA	sadri00340-RA
basmati00375-RA	sadri00341-RA
basmati00376-RA	sadri00345-RA
basmati00377-RA	sadri00346-RA
basmati00378-RA	sadri00347-RA
basmati00379-RA	sadri00348-RA
basmati00380-RA	sadri00349-RA
basmati00382-RA	sadri00350-RA
basmati00384-RA	sadri00351-RA
basmati00385-RA	sadri00352-RA
basmati00387-RA	sadri00353-RA
basmati00388-RA	sadri00354-RA
basmati00389-RA	sadri00356-RA
basmati00390-RA	sadri00357-RA
basmati00392-RA	sadri00358-RA
basmati00394-RA	sadri00359-RA
basmati00395-RA	sadri00360-RA
basmati00397-RA	sadri00362-RA
basmati00398-RA	sadri00363-RA
basmati00399-RA	sadri00365-RA
basmati00400-RA	sadri00367-RA
basmati00401-RA	sadri00368-RA
basmati00402-RA	sadri00369-RA
basmati00406-RA	sadri00370-RA
basmati00407-RA	sadri00371-RA
basmati00411-RA	sadri00372-RA
basmati00412-RA	sadri00373-RA
basmati00414-RA	sadri00375-RA
basmati00415-RA	sadri00376-RA
basmati00416-RA	sadri00378-RA
basmati00417-RA	sadri00379-RA
basmati00418-RA	sadri00380-RA
basmati00419-RA	sadri00381-RA
basmati00420-RA	sadri00382-RA
basmati00421-RA	sadri00384-RA
basmati00422-RA	sadri00385-RA
basmati00423-RA	sadri00388-RA
basmati00424-RA	sadri00389-RA
basmati00425-RA	sadri00391-RA
basmati00426-RA	sadri00392-RA
basmati00428-RA	sadri00393-RA
basmati00429-RA	sadri00394-RA
basmati00430-RA	sadri00395-RA
basmati00433-RA	sadri00396-RA
basmati00435-RA	sadri00397-RA
basmati00436-RA	sadri00398-RA
basmati00437-RA	sadri00399-RA
basmati00439-RA	sadri00400-RA
basmati00441-RA	sadri00401-RA
basmati00442-RA	sadri00402-RA
basmati00443-RA	sadri00403-RA
basmati00444-RA	sadri00405-RA
basmati00445-RA	sadri00406-RA
basmati00446-RA	sadri00408-RA
basmati00447-RA	sadri00410-RA
basmati00448-RA	sadri00411-RA
basmati00449-RA	sadri00412-RA
basmati00451-RA	sadri00413-RA
basmati00452-RA	sadri00414-RA
basmati00453-RA	sadri00415-RA
basmati00455-RA	sadri00416-RA
basmati00456-RA	sadri00417-RA
basmati00457-RA	sadri00418-RA
basmati00458-RA	sadri00419-RA
basmati00459-RA	sadri00420-RA
basmati00460-RA	sadri00421-RA
basmati00461-RA	sadri00425-RA
basmati00467-RA	sadri00426-RA
basmati00468-RA	sadri00427-RA
basmati00469-RA	sadri00431-RA
basmati00470-RA	sadri00432-RA
basmati00472-RA	sadri00433-RA
basmati00473-RA	sadri00435-RA
basmati00474-RA	sadri00436-RA
basmati00477-RA	sadri00438-RA
basmati00478-RA	sadri00439-RA
basmati00479-RA	sadri00440-RA
basmati00482-RA	sadri00441-RA
basmati00483-RA	sadri00442-RA
basmati00484-RA	sadri00443-RA
basmati00485-RA	sadri00444-RA
basmati00486-RA	sadri00445-RA
basmati00487-RA	sadri00447-RA
basmati00488-RA	sadri00448-RA
basmati00489-RA	sadri00450-RA
basmati00490-RA	sadri00451-RA
basmati00491-RA	sadri00452-RA
basmati00492-RA	sadri00453-RA
basmati00493-RA	sadri00454-RA
basmati00494-RA	sadri00455-RA
basmati00496-RA	sadri00456-RA
basmati00497-RA	sadri00457-RA
basmati00498-RA	sadri00458-RA
basmati00499-RA	sadri00459-RA
basmati00500-RA	sadri00460-RA
basmati00501-RA	sadri00461-RA
basmati00502-RA	sadri00462-RA
basmati00503-RA	sadri00463-RA
basmati00504-RA	sadri00465-RA
basmati00505-RA	sadri00466-RA
basmati00506-RA	sadri00467-RA
basmati00507-RA	sadri00468-RA
basmati00508-RA	sadri00469-RA
basmati00509-RA	sadri00471-RA
basmati00510-RA	sadri00472-RA
basmati00511-RA	sadri00473-RA
basmati00515-RA	sadri00475-RA
basmati00516-RA	sadri00476-RA
basmati00517-RA	sadri00477-RA
basmati00519-RA	sadri00478-RA
basmati00520-RA	sadri00479-RA
basmati00522-RA	sadri00480-RA
basmati00523-RA	sadri00481-RA
basmati00524-RA	sadri00482-RA
basmati00525-RA	sadri00483-RA
basmati00526-RA	sadri00484-RA
basmati00527-RA	sadri00485-RA
basmati00528-RA	sadri00486-RA
basmati00529-RA	sadri00487-RA
basmati00530-RA	sadri00488-RA
basmati00531-RA	sadri00489-RA
basmati00532-RA	sadri00490-RA
basmati00533-RA	sadri00491-RA
basmati00534-RA	sadri00493-RA
basmati00535-RA	sadri00494-RA
basmati00536-RA	sadri00495-RA
basmati00537-RA	sadri00496-RA
basmati00538-RA	sadri00498-RA
basmati00540-RA	sadri00499-RA
basmati00541-RA	sadri00500-RA
basmati00542-RA	sadri00501-RA
basmati00543-RA	sadri00502-RA
basmati00544-RA	sadri00503-RA
basmati00545-RA	sadri00505-RA
basmati00548-RA	sadri00506-RA
basmati00550-RA	sadri00507-RA
basmati00552-RA	sadri00508-RA
basmati00553-RA	sadri00509-RA
basmati00554-RA	sadri00510-RA
basmati00555-RA	sadri00511-RA
basmati00556-RA	sadri00512-RA
basmati00557-RA	sadri00513-RA
basmati00558-RA	sadri00514-RA
basmati00559-RA	sadri00516-RA
basmati00560-RA	sadri00520-RA
basmati00561-RA	sadri00521-RA
basmati00562-RA	sadri00522-RA
basmati00565-RA	sadri00525-RA
basmati00567-RA	sadri00526-RA
basmati00568-RA	sadri00527-RA
basmati00569-RA	sadri00528-RA
basmati00570-RA	sadri00529-RA
basmati00571-RA	sadri00530-RA
basmati00572-RA	sadri00531-RA
basmati00573-RA	sadri00532-RA
basmati00574-RA	sadri00533-RA
basmati00575-RA	sadri00534-RA
basmati00576-RA	sadri00535-RA
basmati00580-RA	sadri00536-RA
basmati00581-RA	sadri00537-RA
basmati00582-RA	sadri00539-RA
basmati00583-RA	sadri00541-RA
basmati00584-RA	sadri00543-RA
basmati00585-RA	sadri00544-RA
basmati00586-RA	sadri00546-RA
basmati00587-RA	sadri00547-RA
basmati00588-RA	sadri00548-RA
basmati00590-RA	sadri00549-RA
basmati00591-RA	sadri00550-RA
basmati00592-RA	sadri00551-RA
basmati00593-RA	sadri00552-RA
basmati00594-RA	sadri00553-RA
basmati00595-RA	sadri00554-RA
basmati00596-RA	sadri00555-RA
basmati00597-RA	sadri00556-RA
basmati00598-RA	sadri00557-RA
basmati00599-RA	sadri00558-RA
basmati00600-RA	sadri00559-RA
basmati00602-RA	sadri00560-RA
basmati00603-RA	sadri00562-RA
basmati00606-RA	sadri00564-RA
basmati00608-RA	sadri00565-RA
basmati00609-RA	sadri00566-RA
basmati00610-RA	sadri00567-RA
basmati00612-RA	sadri00568-RA
basmati00613-RA	sadri00569-RA
basmati00614-RA	sadri00570-RA
basmati00615-RA	sadri00571-RA
basmati00616-RA	sadri00572-RA
basmati00617-RA	sadri00573-RA
basmati00618-RA	sadri00574-RA
basmati00622-RA	sadri00576-RA
basmati00623-RA	sadri00577-RA
basmati00624-RA	sadri00578-RA
basmati00625-RA	sadri00579-RA
basmati00626-RA	sadri00580-RA
basmati00627-RA	sadri00581-RA
basmati00629-RA	sadri00582-RA
basmati00630-RA	sadri00583-RA
basmati00631-RA	sadri00584-RA
basmati00633-RA	sadri00585-RA
basmati00634-RA	sadri00586-RA
basmati00636-RA	sadri00587-RA
basmati00638-RA	sadri00588-RA
basmati00639-RA	sadri00589-RA
basmati00640-RA	sadri00590-RA
basmati00643-RA	sadri00591-RA
basmati00646-RA	sadri00592-RA
basmati00647-RA	sadri00593-RA
basmati00648-RA	sadri00594-RA
basmati00649-RA	sadri00595-RA
basmati00651-RA	sadri00596-RA
basmati00653-RA	sadri00597-RA
basmati00654-RA	sadri00599-RA
basmati00655-RA	sadri00600-RA
basmati00656-RA	sadri00601-RA
basmati00657-RA	sadri00602-RA
basmati00658-RA	sadri00603-RA
basmati00659-RA	sadri00604-RA
basmati00660-RA	sadri00605-RA
basmati00662-RA	sadri00606-RA
basmati00663-RA	sadri00607-RA
basmati00664-RA	sadri00608-RA
basmati00665-RA	sadri00609-RA
basmati00666-RA	sadri00610-RA
basmati00667-RA	sadri00612-RA
basmati00668-RA	sadri00613-RA
basmati00669-RA	sadri00615-RA
basmati00671-RA	sadri00616-RA
basmati00674-RA	sadri00617-RA
basmati00675-RA	sadri00618-RA
basmati00677-RA	sadri00619-RA
basmati00678-RA	sadri00620-RA
basmati00681-RA	sadri00621-RA
basmati00682-RA	sadri00622-RA
basmati00684-RA	sadri00623-RA
basmati00685-RA	sadri00624-RA
basmati00687-RA	sadri00626-RA
basmati00689-RA	sadri00627-RA
basmati00691-RA	sadri00628-RA
basmati00692-RA	sadri00629-RA
basmati00693-RA	sadri00630-RA
basmati00694-RA	sadri00631-RA
basmati00697-RA	sadri00632-RA
basmati00698-RA	sadri00633-RA
basmati00699-RA	sadri00634-RA
basmati00700-RA	sadri00635-RA
basmati00701-RA	sadri00636-RA
basmati00702-RA	sadri00637-RA
basmati00703-RA	sadri00638-RA
basmati00705-RA	sadri00639-RA
basmati00707-RA	sadri00641-RA
basmati00708-RA	sadri00642-RA
basmati00710-RA	sadri00643-RA
basmati00711-RA	sadri00644-RA
basmati00712-RA	sadri00645-RA
basmati00713-RA	sadri00646-RA
basmati00714-RA	sadri00647-RA
basmati00716-RA	sadri00648-RA
basmati00717-RA	sadri00649-RA
basmati00718-RA	sadri00650-RA
basmati00719-RA	sadri00651-RA
basmati00720-RA	sadri00652-RA
basmati00721-RA	sadri00653-RA
basmati00722-RA	sadri00656-RA
basmati00723-RA	sadri00657-RA
basmati00724-RA	sadri00658-RA
basmati00726-RA	sadri00660-RA
basmati00727-RA	sadri00663-RA
basmati00728-RA	sadri00664-RA
basmati00729-RA	sadri00666-RA
basmati00731-RA	sadri00667-RA
basmati00732-RA	sadri00668-RA
basmati00733-RA	sadri00669-RA
basmati00734-RA	sadri00670-RA
basmati00735-RA	sadri00671-RA
basmati00736-RA	sadri00672-RA
basmati00737-RA	sadri00673-RA
basmati00738-RA	sadri00674-RA
basmati00739-RA	sadri00675-RA
basmati00740-RA	sadri00677-RA
basmati00741-RA	sadri00678-RA
basmati00743-RA	sadri00679-RA
basmati00744-RA	sadri00681-RA
basmati00745-RA	sadri00682-RA
basmati00746-RA	sadri00683-RA
basmati00747-RA	sadri00684-RA
basmati00748-RA	sadri00685-RA
basmati00749-RA	sadri00686-RA
basmati00751-RA	sadri00687-RA
basmati00753-RA	sadri00689-RA
basmati00754-RA	sadri00690-RA
basmati00755-RA	sadri00691-RA
basmati00756-RA	sadri00692-RA
basmati00758-RA	sadri00693-RA
basmati00759-RA	sadri00695-RA
basmati00760-RA	sadri00697-RA
basmati00761-RA	sadri00698-RA
basmati00762-RA	sadri00700-RA
basmati00764-RA	sadri00701-RA
basmati00765-RA	sadri00702-RA
basmati00767-RA	sadri00704-RA
basmati00769-RA	sadri00705-RA
basmati00770-RA	sadri00706-RA
basmati00771-RA	sadri00708-RA
basmati00772-RA	sadri00711-RA
basmati00775-RA	sadri00712-RA
basmati00777-RA	sadri00713-RA
basmati00778-RA	sadri00714-RA
basmati00779-RA	sadri00715-RA
basmati00780-RA	sadri00716-RA
basmati00781-RA	sadri00717-RA
basmati00783-RA	sadri00718-RA
basmati00784-RA	sadri00719-RA
basmati00785-RA	sadri00721-RA
basmati00786-RA	sadri00722-RA
basmati00788-RA	sadri00724-RA
basmati00789-RA	sadri00725-RA
basmati00790-RA	sadri00726-RA
basmati00791-RA	sadri00727-RA
basmati00792-RA	sadri00728-RA
basmati00793-RA	sadri00729-RA
basmati00794-RA	sadri00730-RA
basmati00796-RA	sadri00731-RA
basmati00797-RA	sadri00732-RA
basmati00800-RA	sadri00733-RA
basmati00801-RA	sadri00734-RA
basmati00802-RA	sadri00735-RA
basmati00803-RA	sadri00736-RA
basmati00804-RA	sadri00737-RA
basmati00805-RA	sadri00739-RA
basmati00806-RA	sadri00740-RA
basmati00809-RA	sadri00741-RA
basmati00812-RA	sadri00742-RA
basmati00813-RA	sadri00743-RA
basmati00814-RA	sadri00744-RA
basmati00815-RA	sadri00745-RA
basmati00816-RA	sadri00746-RA
basmati00817-RA	sadri00747-RA
basmati00818-RA	sadri00748-RA
basmati00819-RA	sadri00749-RA
basmati00820-RA	sadri00750-RA
basmati00821-RA	sadri00751-RA
basmati00823-RA	sadri00752-RA
basmati00824-RA	sadri00753-RA
basmati00825-RA	sadri00754-RA
basmati00826-RA	sadri00755-RA
basmati00827-RA	sadri00756-RA
basmati00828-RA	sadri00757-RA
basmati00829-RA	sadri00758-RA
basmati00830-RA	sadri00759-RA
basmati00831-RA	sadri00760-RA
basmati00833-RA	sadri00762-RA
basmati00836-RA	sadri00763-RA
basmati00837-RA	sadri00764-RA
basmati00838-RA	sadri00768-RA
basmati00839-RA	sadri00769-RA
basmati00840-RA	sadri00770-RA
basmati00841-RA	sadri00772-RA
basmati00842-RA	sadri00773-RA
basmati00843-RA	sadri00774-RA
basmati00845-RA	sadri00776-RA
basmati00846-RA	sadri00777-RA
basmati00848-RA	sadri00778-RA
basmati00849-RA	sadri00779-RA
basmati00850-RA	sadri00780-RA
basmati00851-RA	sadri00781-RA
basmati00853-RA	sadri00782-RA
basmati00854-RA	sadri00783-RA
basmati00855-RA	sadri00784-RA
basmati00856-RA	sadri00787-RA
basmati00857-RA	sadri00788-RA
basmati00859-RA	sadri00789-RA
basmati00860-RA	sadri00790-RA
basmati00861-RA	sadri00791-RA
basmati00862-RA	sadri00792-RA
basmati00864-RA	sadri00793-RA
basmati00866-RA	sadri00795-RA
basmati00867-RA	sadri00796-RA
basmati00868-RA	sadri00797-RA
basmati00869-RA	sadri00798-RA
basmati00870-RA	sadri00799-RA
basmati00871-RA	sadri00801-RA
basmati00874-RA	sadri00803-RA
basmati00875-RA	sadri00804-RA
basmati00876-RA	sadri00805-RA
basmati00877-RA	sadri00806-RA
basmati00878-RA	sadri00807-RA
basmati00879-RA	sadri00808-RA
basmati00880-RA	sadri00809-RA
basmati00881-RA	sadri00810-RA
basmati00882-RA	sadri00811-RA
basmati00883-RA	sadri00814-RA
basmati00884-RA	sadri00815-RA
basmati00887-RA	sadri00817-RA
basmati00888-RA	sadri00819-RA
basmati00889-RA	sadri00822-RA
basmati00890-RA	sadri00823-RA
basmati00891-RA	sadri00824-RA
basmati00893-RA	sadri00825-RA
basmati00894-RA	sadri00827-RA
basmati00895-RA	sadri00828-RA
basmati00897-RA	sadri00829-RA
basmati00902-RA	sadri00830-RA
basmati00903-RA	sadri00833-RA
basmati00904-RA	sadri00834-RA
basmati00905-RA	sadri00835-RA
basmati00907-RA	sadri00836-RA
basmati00908-RA	sadri00837-RA
basmati00909-RA	sadri00838-RA
basmati00911-RA	sadri00839-RA
basmati00912-RA	sadri00840-RA
basmati00913-RA	sadri00841-RA
basmati00914-RA	sadri00842-RA
basmati00915-RA	sadri00843-RA
basmati00916-RA	sadri00846-RA
basmati00917-RA	sadri00847-RA
basmati00919-RA	sadri00849-RA
basmati00921-RA	sadri00851-RA
basmati00922-RA	sadri00853-RA
basmati00923-RA	sadri00854-RA
basmati00929-RA	sadri00855-RA
basmati00930-RA	sadri00856-RA
basmati00931-RA	sadri00857-RA
basmati00932-RA	sadri00858-RA
basmati00933-RA	sadri00860-RA
basmati00934-RA	sadri00861-RA
basmati00935-RA	sadri00862-RA
basmati00936-RA	sadri00863-RA
basmati00937-RA	sadri00864-RA
basmati00938-RA	sadri00865-RA
basmati00939-RA	sadri00867-RA
basmati00940-RA	sadri00868-RA
basmati00941-RA	sadri00869-RA
basmati00942-RA	sadri00870-RA
basmati00943-RA	sadri00871-RA
basmati00944-RA	sadri00872-RA
basmati00945-RA	sadri00873-RA
basmati00946-RA	sadri00874-RA
basmati00947-RA	sadri00875-RA
basmati00948-RA	sadri00876-RA
basmati00949-RA	sadri00877-RA
basmati00950-RA	sadri00878-RA
basmati00951-RA	sadri00879-RA
basmati00952-RA	sadri00880-RA
basmati00953-RA	sadri00881-RA
basmati00954-RA	sadri00882-RA
basmati00956-RA	sadri00883-RA
basmati00957-RA	sadri00885-RA
basmati00958-RA	sadri00886-RA
basmati00959-RA	sadri00887-RA
basmati00960-RA	sadri00889-RA
basmati00961-RA	sadri00890-RA
basmati00962-RA	sadri00891-RA
basmati00963-RA	sadri00892-RA
basmati00964-RA	sadri00893-RA
basmati00965-RA	sadri00895-RA
basmati00966-RA	sadri00896-RA
basmati00967-RA	sadri00897-RA
basmati00968-RA	sadri00898-RA
basmati00969-RA	sadri00899-RA
basmati00970-RA	sadri00900-RA
basmati00972-RA	sadri00901-RA
basmati00973-RA	sadri00902-RA
basmati00974-RA	sadri00903-RA
basmati00975-RA	sadri00904-RA
basmati00976-RA	sadri00905-RA
basmati00977-RA	sadri00906-RA
basmati00978-RA	sadri00907-RA
basmati00979-RA	sadri00908-RA
basmati00982-RA	sadri00909-RA
basmati00983-RA	sadri00910-RA
basmati00985-RA	sadri00911-RA
basmati00986-RA	sadri00912-RA
basmati00987-RA	sadri00914-RA
basmati00988-RA	sadri00915-RA
basmati00989-RA	sadri00916-RA
basmati00990-RA	sadri00917-RA
basmati00991-RA	sadri00918-RA
basmati00993-RA	sadri00919-RA
basmati00994-RA	sadri00920-RA
basmati00995-RA	sadri00921-RA
basmati00996-RA	sadri00922-RA
basmati00997-RA	sadri00923-RA
basmati00998-RA	sadri00924-RA
basmati00999-RA	sadri00925-RA
basmati01000-RA	sadri00926-RA
basmati01002-RA	sadri00927-RA
basmati01003-RA	sadri00928-RA
basmati01004-RA	sadri00929-RA
basmati01005-RA	sadri00930-RA
basmati01006-RA	sadri00931-RA
basmati01007-RA	sadri00932-RA
basmati01008-RA	sadri00933-RA
basmati01010-RA	sadri00934-RA
basmati01011-RA	sadri00935-RA
basmati01012-RA	sadri00936-RA
basmati01013-RA	sadri00937-RA
basmati01014-RA	sadri00938-RA
basmati01016-RA	sadri00939-RA
basmati01017-RA	sadri00940-RA
basmati01019-RA	sadri00941-RA
basmati01020-RA	sadri00943-RA
basmati01022-RA	sadri00944-RA
basmati01023-RA	sadri00945-RA
basmati01025-RA	sadri00948-RA
basmati01026-RA	sadri00949-RA
basmati01027-RA	sadri00951-RA
basmati01028-RA	sadri00952-RA
basmati01029-RA	sadri00953-RA
basmati01030-RA	sadri00954-RA
basmati01032-RA	sadri00956-RA
basmati01033-RA	sadri00957-RA
basmati01034-RA	sadri00958-RA
basmati01035-RA	sadri00959-RA
basmati01036-RA	sadri00960-RA
basmati01038-RA	sadri00961-RA
basmati01039-RA	sadri00962-RA
basmati01040-RA	sadri00965-RA
basmati01041-RA	sadri00966-RA
basmati01042-RA	sadri00967-RA
basmati01043-RA	sadri00968-RA
basmati01044-RA	sadri00969-RA
basmati01045-RA	sadri00970-RA
basmati01046-RA	sadri00971-RA
basmati01047-RA	sadri00972-RA
basmati01048-RA	sadri00973-RA
basmati01049-RA	sadri00974-RA
basmati01050-RA	sadri00975-RA
basmati01051-RA	sadri00976-RA
basmati01052-RA	sadri00977-RA
basmati01053-RA	sadri00979-RA
basmati01055-RA	sadri00981-RA
basmati01056-RA	sadri00982-RA
basmati01057-RA	sadri00984-RA
basmati01058-RA	sadri00985-RA
basmati01059-RA	sadri00986-RA
basmati01060-RA	sadri00988-RA
basmati01061-RA	sadri00989-RA
basmati01062-RA	sadri00990-RA
basmati01063-RA	sadri00991-RA
basmati01064-RA	sadri00992-RA
basmati01065-RA	sadri00993-RA
basmati01066-RA	sadri00994-RA
basmati01067-RA	sadri00996-RA
basmati01068-RA	sadri00997-RA
basmati01069-RA	sadri00998-RA
basmati01070-RA	sadri00999-RA
basmati01071-RA	sadri01000-RA
basmati01072-RA	sadri01001-RA
basmati01073-RA	sadri01002-RA
basmati01074-RA	sadri01003-RA
basmati01076-RA	sadri01005-RA
basmati01077-RA	sadri01006-RA
basmati01079-RA	sadri01007-RA
basmati01080-RA	sadri01008-RA
basmati01081-RA	sadri01009-RA
basmati01084-RA	sadri01011-RA
basmati01085-RA	sadri01012-RA
basmati01086-RA	sadri01013-RA
basmati01087-RA	sadri01014-RA
basmati01088-RA	sadri01017-RA
basmati01089-RA	sadri01018-RA
basmati01090-RA	sadri01019-RA
basmati01091-RA	sadri01020-RA
basmati01092-RA	sadri01021-RA
basmati01093-RA	sadri01023-RA
basmati01094-RA	sadri01024-RA
basmati01096-RA	sadri01025-RA
basmati01098-RA	sadri01026-RA
basmati01099-RA	sadri01028-RA
basmati01100-RA	sadri01029-RA
basmati01101-RA	sadri01030-RA
basmati01105-RA	sadri01031-RA
basmati01107-RA	sadri01032-RA
basmati01110-RA	sadri01033-RA
basmati01111-RA	sadri01035-RA
basmati01112-RA	sadri01036-RA
basmati01113-RA	sadri01037-RA
basmati01114-RA	sadri01038-RA
basmati01116-RA	sadri01039-RA
basmati01117-RA	sadri01040-RA
basmati01118-RA	sadri01041-RA
basmati01119-RA	sadri01042-RA
basmati01120-RA	sadri01043-RA
basmati01121-RA	sadri01044-RA
basmati01127-RA	sadri01045-RA
basmati01128-RA	sadri01046-RA
basmati01130-RA	sadri01047-RA
basmati01131-RA	sadri01050-RA
basmati01132-RA	sadri01051-RA
basmati01133-RA	sadri01052-RA
basmati01135-RA	sadri01053-RA
basmati01136-RA	sadri01054-RA
basmati01138-RA	sadri01055-RA
basmati01139-RA	sadri01056-RA
basmati01140-RA	sadri01057-RA
basmati01142-RA	sadri01060-RA
basmati01143-RA	sadri01061-RA
basmati01144-RA	sadri01064-RA
basmati01146-RA	sadri01065-RA
basmati01147-RA	sadri01067-RA
basmati01148-RA	sadri01069-RA
basmati01150-RA	sadri01070-RA
basmati01151-RA	sadri01071-RA
basmati01152-RA	sadri01072-RA
basmati01153-RA	sadri01073-RA
basmati01156-RA	sadri01074-RA
basmati01157-RA	sadri01075-RA
basmati01159-RA	sadri01076-RA
basmati01160-RA	sadri01077-RA
basmati01161-RA	sadri01079-RA
basmati01162-RA	sadri01081-RA
basmati01163-RA	sadri01082-RA
basmati01164-RA	sadri01083-RA
basmati01165-RA	sadri01084-RA
basmati01166-RA	sadri01085-RA
basmati01167-RA	sadri01086-RA
basmati01168-RA	sadri01089-RA
basmati01169-RA	sadri01090-RA
basmati01170-RA	sadri01091-RA
basmati01171-RA	sadri01092-RA
basmati01172-RA	sadri01094-RA
basmati01173-RA	sadri01095-RA
basmati01174-RA	sadri01096-RA
basmati01175-RA	sadri01097-RA
basmati01177-RA	sadri01098-RA
basmati01178-RA	sadri01100-RA
basmati01180-RA	sadri01101-RA
basmati01181-RA	sadri01102-RA
basmati01182-RA	sadri01103-RA
basmati01183-RA	sadri01104-RA
basmati01184-RA	sadri01105-RA
basmati01185-RA	sadri01106-RA
basmati01187-RA	sadri01107-RA
basmati01188-RA	sadri01108-RA
basmati01189-RA	sadri01109-RA
basmati01190-RA	sadri01110-RA
basmati01191-RA	sadri01112-RA
basmati01192-RA	sadri01113-RA
basmati01194-RA	sadri01114-RA
basmati01197-RA	sadri01115-RA
basmati01199-RA	sadri01116-RA
basmati01200-RA	sadri01117-RA
basmati01201-RA	sadri01118-RA
basmati01203-RA	sadri01119-RA
basmati01206-RA	sadri01120-RA
basmati01207-RA	sadri01121-RA
basmati01209-RA	sadri01122-RA
basmati01210-RA	sadri01124-RA
basmati01211-RA	sadri01125-RA
basmati01212-RA	sadri01126-RA
basmati01213-RA	sadri01127-RA
basmati01214-RA	sadri01128-RA
basmati01215-RA	sadri01129-RA
basmati01217-RA	sadri01130-RA
basmati01218-RA	sadri01131-RA
basmati01219-RA	sadri01132-RA
basmati01220-RA	sadri01133-RA
basmati01221-RA	sadri01134-RA
basmati01222-RA	sadri01135-RA
basmati01223-RA	sadri01137-RA
basmati01226-RA	sadri01138-RA
basmati01227-RA	sadri01139-RA
basmati01228-RA	sadri01142-RA
basmati01229-RA	sadri01143-RA
basmati01231-RA	sadri01144-RA
basmati01232-RA	sadri01145-RA
basmati01233-RA	sadri01146-RA
basmati01234-RA	sadri01147-RA
basmati01236-RA	sadri01148-RA
basmati01237-RA	sadri01150-RA
basmati01238-RA	sadri01151-RA
basmati01239-RA	sadri01153-RA
basmati01240-RA	sadri01154-RA
basmati01242-RA	sadri01155-RA
basmati01243-RA	sadri01156-RA
basmati01244-RA	sadri01157-RA
basmati01245-RA	sadri01159-RA
basmati01246-RA	sadri01160-RA
basmati01247-RA	sadri01161-RA
basmati01248-RA	sadri01162-RA
basmati01249-RA	sadri01164-RA
basmati01250-RA	sadri01167-RA
basmati01251-RA	sadri01168-RA
basmati01252-RA	sadri01170-RA
basmati01253-RA	sadri01171-RA
basmati01254-RA	sadri01172-RA
basmati01255-RA	sadri01173-RA
basmati01256-RA	sadri01175-RA
basmati01257-RA	sadri01178-RA
basmati01258-RA	sadri01179-RA
basmati01259-RA	sadri01180-RA
basmati01261-RA	sadri01181-RA
basmati01263-RA	sadri01182-RA
basmati01264-RA	sadri01183-RA
basmati01265-RA	sadri01184-RA
basmati01266-RA	sadri01185-RA
basmati01268-RA	sadri01186-RA
basmati01269-RA	sadri01187-RA
basmati01270-RA	sadri01188-RA
basmati01271-RA	sadri01191-RA
basmati01272-RA	sadri01193-RA
basmati01273-RA	sadri01194-RA
basmati01274-RA	sadri01195-RA
basmati01275-RA	sadri01196-RA
basmati01277-RA	sadri01197-RA
basmati01278-RA	sadri01198-RA
basmati01280-RA	sadri01200-RA
basmati01281-RA	sadri01202-RA
basmati01282-RA	sadri01203-RA
basmati01283-RA	sadri01204-RA
basmati01286-RA	sadri01205-RA
basmati01287-RA	sadri01206-RA
basmati01288-RA	sadri01208-RA
basmati01289-RA	sadri01209-RA
basmati01290-RA	sadri01211-RA
basmati01291-RA	sadri01213-RA
basmati01293-RA	sadri01216-RA
basmati01294-RA	sadri01217-RA
basmati01295-RA	sadri01218-RA
basmati01297-RA	sadri01220-RA
basmati01300-RA	sadri01222-RA
basmati01301-RA	sadri01223-RA
basmati01302-RA	sadri01224-RA
basmati01303-RA	sadri01225-RA
basmati01304-RA	sadri01226-RA
basmati01305-RA	sadri01227-RA
basmati01307-RA	sadri01228-RA
basmati01308-RA	sadri01229-RA
basmati01309-RA	sadri01230-RA
basmati01310-RA	sadri01231-RA
basmati01311-RA	sadri01232-RA
basmati01312-RA	sadri01233-RA
basmati01313-RA	sadri01235-RA
basmati01314-RA	sadri01236-RA
basmati01316-RA	sadri01237-RA
basmati01317-RA	sadri01239-RA
basmati01318-RA	sadri01241-RA
basmati01319-RA	sadri01242-RA
basmati01320-RA	sadri01243-RA
basmati01321-RA	sadri01244-RA
basmati01322-RA	sadri01245-RA
basmati01323-RA	sadri01246-RA
basmati01325-RA	sadri01247-RA
basmati01326-RA	sadri01248-RA
basmati01327-RA	sadri01250-RA
basmati01328-RA	sadri01251-RA
basmati01329-RA	sadri01252-RA
basmati01330-RA	sadri01253-RA
basmati01331-RA	sadri01254-RA
basmati01332-RA	sadri01255-RA
basmati01333-RA	sadri01256-RA
basmati01334-RA	sadri01258-RA
basmati01335-RA	sadri01259-RA
basmati01336-RA	sadri01260-RA
basmati01337-RA	sadri01261-RA
basmati01338-RA	sadri01262-RA
basmati01340-RA	sadri01263-RA
basmati01341-RA	sadri01264-RA
basmati01342-RA	sadri01265-RA
basmati01343-RA	sadri01266-RA
basmati01344-RA	sadri01267-RA
basmati01345-RA	sadri01269-RA
basmati01346-RA	sadri01271-RA
basmati01347-RA	sadri01272-RA
basmati01349-RA	sadri01273-RA
basmati01350-RA	sadri01274-RA
basmati01351-RA	sadri01275-RA
basmati01352-RA	sadri01276-RA
basmati01353-RA	sadri01277-RA
basmati01355-RA	sadri01279-RA
basmati01357-RA	sadri01280-RA
basmati01358-RA	sadri01281-RA
basmati01359-RA	sadri01282-RA
basmati01360-RA	sadri01283-RA
basmati01361-RA	sadri01284-RA
basmati01362-RA	sadri01286-RA
basmati01363-RA	sadri01287-RA
basmati01364-RA	sadri01290-RA
basmati01365-RA	sadri01292-RA
basmati01367-RA	sadri01293-RA
basmati01368-RA	sadri01294-RA
basmati01369-RA	sadri01295-RA
basmati01370-RA	sadri01296-RA
basmati01371-RA	sadri01297-RA
basmati01372-RA	sadri01298-RA
basmati01373-RA	sadri01299-RA
basmati01374-RA	sadri01301-RA
basmati01375-RA	sadri01302-RA
basmati01376-RA	sadri01303-RA
basmati01377-RA	sadri01305-RA
basmati01378-RA	sadri01306-RA
basmati01379-RA	sadri01307-RA
basmati01380-RA	sadri01308-RA
basmati01381-RA	sadri01309-RA
basmati01382-RA	sadri01310-RA
basmati01383-RA	sadri01311-RA
basmati01384-RA	sadri01312-RA
basmati01385-RA	sadri01313-RA
basmati01386-RA	sadri01314-RA
basmati01387-RA	sadri01316-RA
basmati01388-RA	sadri01317-RA
basmati01391-RA	sadri01318-RA
basmati01392-RA	sadri01319-RA
basmati01393-RA	sadri01320-RA
basmati01394-RA	sadri01321-RA
basmati01395-RA	sadri01322-RA
basmati01396-RA	sadri01323-RA
basmati01397-RA	sadri01326-RA
basmati01398-RA	sadri01327-RA
basmati01399-RA	sadri01328-RA
basmati01400-RA	sadri01330-RA
basmati01401-RA	sadri01331-RA
basmati01402-RA	sadri01332-RA
basmati01403-RA	sadri01333-RA
basmati01404-RA	sadri01334-RA
basmati01405-RA	sadri01335-RA
basmati01407-RA	sadri01336-RA
basmati01408-RA	sadri01337-RA
basmati01409-RA	sadri01338-RA
basmati01410-RA	sadri01339-RA
basmati01411-RA	sadri01342-RA
basmati01412-RA	sadri01343-RA
basmati01413-RA	sadri01344-RA
basmati01414-RA	sadri01345-RA
basmati01415-RA	sadri01347-RA
basmati01416-RA	sadri01348-RA
basmati01417-RA	sadri01349-RA
basmati01418-RA	sadri01351-RA
basmati01419-RA	sadri01352-RA
basmati01421-RA	sadri01353-RA
basmati01422-RA	sadri01354-RA
basmati01423-RA	sadri01356-RA
basmati01425-RA	sadri01360-RA
basmati01426-RA	sadri01361-RA
basmati01427-RA	sadri01362-RA
basmati01428-RA	sadri01363-RA
basmati01430-RA	sadri01364-RA
basmati01431-RA	sadri01365-RA
basmati01432-RA	sadri01366-RA
basmati01433-RA	sadri01367-RA
basmati01434-RA	sadri01368-RA
basmati01435-RA	sadri01369-RA
basmati01436-RA	sadri01370-RA
basmati01438-RA	sadri01371-RA
basmati01441-RA	sadri01372-RA
basmati01442-RA	sadri01373-RA
basmati01443-RA	sadri01374-RA
basmati01444-RA	sadri01383-RA
basmati01445-RA	sadri01390-RA
basmati01446-RA	sadri01391-RA
basmati01447-RA	sadri01392-RA
basmati01448-RA	sadri01393-RA
basmati01449-RA	sadri01394-RA
basmati01450-RA	sadri01395-RA
basmati01451-RA	sadri01396-RA
basmati01452-RA	sadri01397-RA
basmati01453-RA	sadri01398-RA
basmati01454-RA	sadri01399-RA
basmati01455-RA	sadri01400-RA
basmati01456-RA	sadri01401-RA
basmati01457-RA	sadri01403-RA
basmati01458-RA	sadri01404-RA
basmati01459-RA	sadri01405-RA
basmati01460-RA	sadri01406-RA
basmati01461-RA	sadri01407-RA
basmati01462-RA	sadri01408-RA
basmati01463-RA	sadri01409-RA
basmati01464-RA	sadri01410-RA
basmati01465-RA	sadri01411-RA
basmati01466-RA	sadri01412-RA
basmati01468-RA	sadri01413-RA
basmati01470-RA	sadri01414-RA
basmati01472-RA	sadri01415-RA
basmati01474-RA	sadri01416-RA
basmati01475-RA	sadri01417-RA
basmati01476-RA	sadri01418-RA
basmati01477-RA	sadri01419-RA
basmati01478-RA	sadri01420-RA
basmati01479-RA	sadri01421-RA
basmati01480-RA	sadri01422-RA
basmati01481-RA	sadri01423-RA
basmati01482-RA	sadri01424-RA
basmati01483-RA	sadri01425-RA
basmati01484-RA	sadri01426-RA
basmati01487-RA	sadri01427-RA
basmati01489-RA	sadri01429-RA
basmati01490-RA	sadri01430-RA
basmati01491-RA	sadri01431-RA
basmati01492-RA	sadri01432-RA
basmati01493-RA	sadri01433-RA
basmati01494-RA	sadri01434-RA
basmati01495-RA	sadri01435-RA
basmati01496-RA	sadri01436-RA
basmati01497-RA	sadri01438-RA
basmati01499-RA	sadri01439-RA
basmati01500-RA	sadri01440-RA
basmati01501-RA	sadri01441-RA
basmati01502-RA	sadri01442-RA
basmati01503-RA	sadri01443-RA
basmati01504-RA	sadri01444-RA
basmati01505-RA	sadri01445-RA
basmati01506-RA	sadri01446-RA
basmati01507-RA	sadri01447-RA
basmati01508-RA	sadri01448-RA
basmati01509-RA	sadri01449-RA
basmati01510-RA	sadri01451-RA
basmati01511-RA	sadri01452-RA
basmati01512-RA	sadri01453-RA
basmati01513-RA	sadri01454-RA
basmati01514-RA	sadri01455-RA
basmati01515-RA	sadri01456-RA
basmati01517-RA	sadri01457-RA
basmati01518-RA	sadri01458-RA
basmati01519-RA	sadri01459-RA
basmati01520-RA	sadri01460-RA
basmati01521-RA	sadri01461-RA
basmati01522-RA	sadri01462-RA
basmati01523-RA	sadri01463-RA
basmati01524-RA	sadri01464-RA
basmati01525-RA	sadri01465-RA
basmati01526-RA	sadri01466-RA
basmati01528-RA	sadri01467-RA
basmati01529-RA	sadri01468-RA
basmati01530-RA	sadri01469-RA
basmati01531-RA	sadri01471-RA
basmati01533-RA	sadri01472-RA
basmati01534-RA	sadri01473-RA
basmati01535-RA	sadri01474-RA
basmati01536-RA	sadri01475-RA
basmati01538-RA	sadri01476-RA
basmati01539-RA	sadri01477-RA
basmati01542-RA	sadri01478-RA
basmati01543-RA	sadri01479-RA
basmati01545-RA	sadri01480-RA
basmati01546-RA	sadri01482-RA
basmati01547-RA	sadri01483-RA
basmati01548-RA	sadri01484-RA
basmati01549-RA	sadri01485-RA
basmati01551-RA	sadri01486-RA
basmati01552-RA	sadri01487-RA
basmati01553-RA	sadri01488-RA
basmati01554-RA	sadri01489-RA
basmati01555-RA	sadri01491-RA
basmati01557-RA	sadri01492-RA
basmati01558-RA	sadri01493-RA
basmati01559-RA	sadri01494-RA
basmati01561-RA	sadri01495-RA
basmati01562-RA	sadri01496-RA
basmati01563-RA	sadri01497-RA
basmati01564-RA	sadri01498-RA
basmati01566-RA	sadri01499-RA
basmati01569-RA	sadri01500-RA
basmati01570-RA	sadri01501-RA
basmati01571-RA	sadri01505-RA
basmati01572-RA	sadri01506-RA
basmati01575-RA	sadri01507-RA
basmati01576-RA	sadri01508-RA
basmati01577-RA	sadri01509-RA
basmati01579-RA	sadri01510-RA
basmati01580-RA	sadri01511-RA
basmati01581-RA	sadri01512-RA
basmati01582-RA	sadri01513-RA
basmati01583-RA	sadri01514-RA
basmati01585-RA	sadri01515-RA
basmati01586-RA	sadri01516-RA
basmati01587-RA	sadri01520-RA
basmati01588-RA	sadri01521-RA
basmati01590-RA	sadri01522-RA
basmati01591-RA	sadri01524-RA
basmati01592-RA	sadri01525-RA
basmati01593-RA	sadri01526-RA
basmati01595-RA	sadri01527-RA
basmati01596-RA	sadri01528-RA
basmati01597-RA	sadri01530-RA
basmati01598-RA	sadri01532-RA
basmati01599-RA	sadri01533-RA
basmati01600-RA	sadri01534-RA
basmati01601-RA	sadri01535-RA
basmati01602-RA	sadri01536-RA
basmati01604-RA	sadri01537-RA
basmati01605-RA	sadri01538-RA
basmati01606-RA	sadri01539-RA
basmati01607-RA	sadri01540-RA
basmati01608-RA	sadri01542-RA
basmati01609-RA	sadri01543-RA
basmati01610-RA	sadri01544-RA
basmati01611-RA	sadri01545-RA
basmati01612-RA	sadri01546-RA
basmati01613-RA	sadri01548-RA
basmati01614-RA	sadri01549-RA
basmati01615-RA	sadri01550-RA
basmati01616-RA	sadri01551-RA
basmati01619-RA	sadri01552-RA
basmati01620-RA	sadri01553-RA
basmati01622-RA	sadri01554-RA
basmati01624-RA	sadri01555-RA
basmati01625-RA	sadri01556-RA
basmati01626-RA	sadri01557-RA
basmati01627-RA	sadri01558-RA
basmati01628-RA	sadri01559-RA
basmati01629-RA	sadri01560-RA
basmati01631-RA	sadri01561-RA
basmati01633-RA	sadri01562-RA
basmati01635-RA	sadri01563-RA
basmati01636-RA	sadri01565-RA
basmati01637-RA	sadri01566-RA
basmati01638-RA	sadri01568-RA
basmati01639-RA	sadri01569-RA
basmati01640-RA	sadri01570-RA
basmati01643-RA	sadri01571-RA
basmati01644-RA	sadri01573-RA
basmati01645-RA	sadri01574-RA
basmati01646-RA	sadri01575-RA
basmati01647-RA	sadri01576-RA
basmati01648-RA	sadri01578-RA
basmati01649-RA	sadri01579-RA
basmati01650-RA	sadri01581-RA
basmati01651-RA	sadri01582-RA
basmati01652-RA	sadri01583-RA
basmati01653-RA	sadri01584-RA
basmati01654-RA	sadri01585-RA
basmati01655-RA	sadri01586-RA
basmati01657-RA	sadri01587-RA
basmati01658-RA	sadri01590-RA
basmati01659-RA	sadri01591-RA
basmati01660-RA	sadri01592-RA
basmati01663-RA	sadri01593-RA
basmati01664-RA	sadri01594-RA
basmati01665-RA	sadri01595-RA
basmati01666-RA	sadri01596-RA
basmati01667-RA	sadri01597-RA
basmati01668-RA	sadri01599-RA
basmati01669-RA	sadri01600-RA
basmati01671-RA	sadri01601-RA
basmati01673-RA	sadri01603-RA
basmati01674-RA	sadri01604-RA
basmati01675-RA	sadri01606-RA
basmati01676-RA	sadri01607-RA
basmati01678-RA	sadri01608-RA
basmati01679-RA	sadri01609-RA
basmati01680-RA	sadri01610-RA
basmati01681-RA	sadri01611-RA
basmati01682-RA	sadri01612-RA
basmati01683-RA	sadri01613-RA
basmati01685-RA	sadri01614-RA
basmati01687-RA	sadri01615-RA
basmati01688-RA	sadri01616-RA
basmati01690-RA	sadri01618-RA
basmati01691-RA	sadri01619-RA
basmati01693-RA	sadri01620-RA
basmati01694-RA	sadri01623-RA
basmati01695-RA	sadri01625-RA
basmati01696-RA	sadri01626-RA
basmati01697-RA	sadri01627-RA
basmati01698-RA	sadri01629-RA
basmati01699-RA	sadri01630-RA
basmati01700-RA	sadri01631-RA
basmati01701-RA	sadri01632-RA
basmati01702-RA	sadri01633-RA
basmati01703-RA	sadri01634-RA
basmati01706-RA	sadri01635-RA
basmati01707-RA	sadri01636-RA
basmati01708-RA	sadri01637-RA
basmati01709-RA	sadri01638-RA
basmati01710-RA	sadri01639-RA
basmati01711-RA	sadri01641-RA
basmati01712-RA	sadri01642-RA
basmati01713-RA	sadri01643-RA
basmati01714-RA	sadri01644-RA
basmati01715-RA	sadri01645-RA
basmati01716-RA	sadri01646-RA
basmati01717-RA	sadri01647-RA
basmati01718-RA	sadri01648-RA
basmati01719-RA	sadri01649-RA
basmati01721-RA	sadri01650-RA
basmati01723-RA	sadri01651-RA
basmati01724-RA	sadri01652-RA
basmati01725-RA	sadri01653-RA
basmati01726-RA	sadri01654-RA
basmati01728-RA	sadri01655-RA
basmati01730-RA	sadri01656-RA
basmati01731-RA	sadri01657-RA
basmati01733-RA	sadri01659-RA
basmati01735-RA	sadri01660-RA
basmati01736-RA	sadri01661-RA
basmati01737-RA	sadri01662-RA
basmati01738-RA	sadri01663-RA
basmati01739-RA	sadri01664-RA
basmati01740-RA	sadri01665-RA
basmati01741-RA	sadri01668-RA
basmati01742-RA	sadri01669-RA
basmati01744-RA	sadri01670-RA
basmati01747-RA	sadri01672-RA
basmati01748-RA	sadri01673-RA
basmati01749-RA	sadri01674-RA
basmati01750-RA	sadri01675-RA
basmati01751-RA	sadri01677-RA
basmati01754-RA	sadri01678-RA
basmati01755-RA	sadri01679-RA
basmati01756-RA	sadri01680-RA
basmati01757-RA	sadri01683-RA
basmati01758-RA	sadri01684-RA
basmati01759-RA	sadri01685-RA
basmati01760-RA	sadri01686-RA
basmati01761-RA	sadri01687-RA
basmati01762-RA	sadri01689-RA
basmati01763-RA	sadri01690-RA
basmati01764-RA	sadri01691-RA
basmati01765-RA	sadri01694-RA
basmati01766-RA	sadri01695-RA
basmati01767-RA	sadri01697-RA
basmati01769-RA	sadri01698-RA
basmati01770-RA	sadri01699-RA
basmati01771-RA	sadri01702-RA
basmati01772-RA	sadri01703-RA
basmati01776-RA	sadri01704-RA
basmati01777-RA	sadri01705-RA
basmati01778-RA	sadri01706-RA
basmati01780-RA	sadri01707-RA
basmati01782-RA	sadri01709-RA
basmati01783-RA	sadri01710-RA
basmati01784-RA	sadri01713-RA
basmati01785-RA	sadri01715-RA
basmati01786-RA	sadri01716-RA
basmati01787-RA	sadri01717-RA
basmati01788-RA	sadri01718-RA
basmati01789-RA	sadri01719-RA
basmati01790-RA	sadri01720-RA
basmati01791-RA	sadri01721-RA
basmati01792-RA	sadri01722-RA
basmati01793-RA	sadri01723-RA
basmati01795-RA	sadri01724-RA
basmati01796-RA	sadri01725-RA
basmati01797-RA	sadri01726-RA
basmati01798-RA	sadri01727-RA
basmati01799-RA	sadri01729-RA
basmati01800-RA	sadri01731-RA
basmati01803-RA	sadri01732-RA
basmati01804-RA	sadri01733-RA
basmati01805-RA	sadri01734-RA
basmati01806-RA	sadri01735-RA
basmati01807-RA	sadri01736-RA
basmati01808-RA	sadri01737-RA
basmati01809-RA	sadri01739-RA
basmati01810-RA	sadri01740-RA
basmati01812-RA	sadri01742-RA
basmati01813-RA	sadri01745-RA
basmati01814-RA	sadri01746-RA
basmati01815-RA	sadri01747-RA
basmati01816-RA	sadri01749-RA
basmati01817-RA	sadri01751-RA
basmati01818-RA	sadri01752-RA
basmati01819-RA	sadri01753-RA
basmati01822-RA	sadri01754-RA
basmati01824-RA	sadri01755-RA
basmati01827-RA	sadri01756-RA
basmati01828-RA	sadri01758-RA
basmati01829-RA	sadri01759-RA
basmati01830-RA	sadri01760-RA
basmati01832-RA	sadri01761-RA
basmati01833-RA	sadri01763-RA
basmati01834-RA	sadri01764-RA
basmati01835-RA	sadri01765-RA
basmati01836-RA	sadri01766-RA
basmati01837-RA	sadri01767-RA
basmati01838-RA	sadri01768-RA
basmati01839-RA	sadri01769-RA
basmati01840-RA	sadri01772-RA
basmati01841-RA	sadri01773-RA
basmati01842-RA	sadri01774-RA
basmati01843-RA	sadri01775-RA
basmati01844-RA	sadri01776-RA
basmati01845-RA	sadri01777-RA
basmati01846-RA	sadri01778-RA
basmati01847-RA	sadri01779-RA
basmati01848-RA	sadri01780-RA
basmati01849-RA	sadri01781-RA
basmati01850-RA	sadri01782-RA
basmati01851-RA	sadri01783-RA
basmati01853-RA	sadri01784-RA
basmati01855-RA	sadri01785-RA
basmati01856-RA	sadri01786-RA
basmati01857-RA	sadri01788-RA
basmati01858-RA	sadri01789-RA
basmati01859-RA	sadri01790-RA
basmati01860-RA	sadri01791-RA
basmati01861-RA	sadri01792-RA
basmati01862-RA	sadri01793-RA
basmati01869-RA	sadri01795-RA
basmati01872-RA	sadri01797-RA
basmati01873-RA	sadri01798-RA
basmati01874-RA	sadri01799-RA
basmati01875-RA	sadri01800-RA
basmati01876-RA	sadri01801-RA
basmati01878-RA	sadri01802-RA
basmati01879-RA	sadri01803-RA
basmati01880-RA	sadri01804-RA
basmati01881-RA	sadri01805-RA
basmati01882-RA	sadri01806-RA
basmati01883-RA	sadri01807-RA
basmati01884-RA	sadri01812-RA
basmati01885-RA	sadri01813-RA
basmati01886-RA	sadri01814-RA
basmati01887-RA	sadri01817-RA
basmati01888-RA	sadri01819-RA
basmati01889-RA	sadri01820-RA
basmati01891-RA	sadri01821-RA
basmati01892-RA	sadri01822-RA
basmati01893-RA	sadri01823-RA
basmati01894-RA	sadri01824-RA
basmati01895-RA	sadri01825-RA
basmati01896-RA	sadri01826-RA
basmati01897-RA	sadri01827-RA
basmati01898-RA	sadri01829-RA
basmati01899-RA	sadri01830-RA
basmati01900-RA	sadri01831-RA
basmati01901-RA	sadri01832-RA
basmati01903-RA	sadri01833-RA
basmati01904-RA	sadri01836-RA
basmati01905-RA	sadri01837-RA
basmati01906-RA	sadri01839-RA
basmati01907-RA	sadri01840-RA
basmati01911-RA	sadri01842-RA
basmati01913-RA	sadri01843-RA
basmati01914-RA	sadri01846-RA
basmati01915-RA	sadri01847-RA
basmati01916-RA	sadri01848-RA
basmati01917-RA	sadri01849-RA
basmati01918-RA	sadri01850-RA
basmati01919-RA	sadri01852-RA
basmati01920-RA	sadri01853-RA
basmati01921-RA	sadri01854-RA
basmati01922-RA	sadri01855-RA
basmati01923-RA	sadri01857-RA
basmati01924-RA	sadri01859-RA
basmati01925-RA	sadri01860-RA
basmati01926-RA	sadri01861-RA
basmati01927-RA	sadri01862-RA
basmati01928-RA	sadri01863-RA
basmati01930-RA	sadri01864-RA
basmati01931-RA	sadri01865-RA
basmati01932-RA	sadri01866-RA
basmati01934-RA	sadri01867-RA
basmati01935-RA	sadri01869-RA
basmati01936-RA	sadri01870-RA
basmati01937-RA	sadri01871-RA
basmati01938-RA	sadri01872-RA
basmati01940-RA	sadri01873-RA
basmati01941-RA	sadri01874-RA
basmati01943-RA	sadri01876-RA
basmati01944-RA	sadri01877-RA
basmati01945-RA	sadri01878-RA
basmati01947-RA	sadri01879-RA
basmati01948-RA	sadri01880-RA
basmati01949-RA	sadri01881-RA
basmati01951-RA	sadri01882-RA
basmati01952-RA	sadri01883-RA
basmati01953-RA	sadri01884-RA
basmati01954-RA	sadri01885-RA
basmati01955-RA	sadri01886-RA
basmati01956-RA	sadri01887-RA
basmati01957-RA	sadri01888-RA
basmati01958-RA	sadri01889-RA
basmati01959-RA	sadri01890-RA
basmati01960-RA	sadri01891-RA
basmati01961-RA	sadri01892-RA
basmati01964-RA	sadri01893-RA
basmati01965-RA	sadri01894-RA
basmati01966-RA	sadri01895-RA
basmati01967-RA	sadri01896-RA
basmati01968-RA	sadri01897-RA
basmati01970-RA	sadri01898-RA
basmati01971-RA	sadri01899-RA
basmati01973-RA	sadri01900-RA
basmati01974-RA	sadri01901-RA
basmati01975-RA	sadri01902-RA
basmati01976-RA	sadri01903-RA
basmati01977-RA	sadri01904-RA
basmati01978-RA	sadri01906-RA
basmati01979-RA	sadri01907-RA
basmati01980-RA	sadri01908-RA
basmati01981-RA	sadri01909-RA
basmati01982-RA	sadri01911-RA
basmati01983-RA	sadri01912-RA
basmati01984-RA	sadri01913-RA
basmati01985-RA	sadri01914-RA
basmati01986-RA	sadri01915-RA
basmati01987-RA	sadri01916-RA
basmati01988-RA	sadri01917-RA
basmati01989-RA	sadri01918-RA
basmati01990-RA	sadri01919-RA
basmati01991-RA	sadri01920-RA
basmati01992-RA	sadri01921-RA
basmati01993-RA	sadri01922-RA
basmati01994-RA	sadri01923-RA
basmati01995-RA	sadri01924-RA
basmati01997-RA	sadri01925-RA
basmati01998-RA	sadri01926-RA
basmati01999-RA	sadri01927-RA
basmati02000-RA	sadri01928-RA
basmati02001-RA	sadri01929-RA
basmati02002-RA	sadri01930-RA
basmati02004-RA	sadri01931-RA
basmati02005-RA	sadri01932-RA
basmati02006-RA	sadri01934-RA
basmati02007-RA	sadri01936-RA
basmati02008-RA	sadri01937-RA
basmati02009-RA	sadri01938-RA
basmati02014-RA	sadri01939-RA
basmati02016-RA	sadri01940-RA
basmati02019-RA	sadri01941-RA
basmati02020-RA	sadri01942-RA
basmati02021-RA	sadri01944-RA
basmati02023-RA	sadri01945-RA
basmati02024-RA	sadri01947-RA
basmati02026-RA	sadri01948-RA
basmati02027-RA	sadri01951-RA
basmati02028-RA	sadri01952-RA
basmati02029-RA	sadri01953-RA
basmati02031-RA	sadri01954-RA
basmati02032-RA	sadri01955-RA
basmati02033-RA	sadri01956-RA
basmati02034-RA	sadri01957-RA
basmati02035-RA	sadri01958-RA
basmati02036-RA	sadri01959-RA
basmati02037-RA	sadri01960-RA
basmati02038-RA	sadri01961-RA
basmati02039-RA	sadri01962-RA
basmati02040-RA	sadri01963-RA
basmati02041-RA	sadri01964-RA
basmati02042-RA	sadri01965-RA
basmati02043-RA	sadri01966-RA
basmati02044-RA	sadri01967-RA
basmati02045-RA	sadri01968-RA
basmati02046-RA	sadri01969-RA
basmati02047-RA	sadri01970-RA
basmati02048-RA	sadri01971-RA
basmati02049-RA	sadri01972-RA
basmati02052-RA	sadri01973-RA
basmati02053-RA	sadri01974-RA
basmati02054-RA	sadri01976-RA
basmati02056-RA	sadri01977-RA
basmati02058-RA	sadri01979-RA
basmati02059-RA	sadri01982-RA
basmati02060-RA	sadri01983-RA
basmati02061-RA	sadri01984-RA
basmati02062-RA	sadri01985-RA
basmati02063-RA	sadri01986-RA
basmati02065-RA	sadri01988-RA
basmati02067-RA	sadri01990-RA
basmati02068-RA	sadri01991-RA
basmati02069-RA	sadri01992-RA
basmati02070-RA	sadri01993-RA
basmati02071-RA	sadri01994-RA
basmati02072-RA	sadri01995-RA
basmati02074-RA	sadri01996-RA
basmati02076-RA	sadri01997-RA
basmati02077-RA	sadri01998-RA
basmati02078-RA	sadri01999-RA
basmati02079-RA	sadri02002-RA
basmati02081-RA	sadri02003-RA
basmati02082-RA	sadri02004-RA
basmati02083-RA	sadri02005-RA
basmati02084-RA	sadri02006-RA
basmati02085-RA	sadri02007-RA
basmati02086-RA	sadri02009-RA
basmati02088-RA	sadri02010-RA
basmati02089-RA	sadri02011-RA
basmati02090-RA	sadri02012-RA
basmati02091-RA	sadri02014-RA
basmati02092-RA	sadri02016-RA
basmati02093-RA	sadri02017-RA
basmati02094-RA	sadri02018-RA
basmati02095-RA	sadri02019-RA
basmati02096-RA	sadri02021-RA
basmati02097-RA	sadri02022-RA
basmati02098-RA	sadri02023-RA
basmati02100-RA	sadri02024-RA
basmati02102-RA	sadri02026-RA
basmati02103-RA	sadri02027-RA
basmati02104-RA	sadri02028-RA
basmati02105-RA	sadri02029-RA
basmati02106-RA	sadri02030-RA
basmati02109-RA	sadri02031-RA
basmati02110-RA	sadri02032-RA
basmati02111-RA	sadri02033-RA
basmati02112-RA	sadri02034-RA
basmati02113-RA	sadri02035-RA
basmati02114-RA	sadri02036-RA
basmati02115-RA	sadri02039-RA
basmati02116-RA	sadri02041-RA
basmati02118-RA	sadri02042-RA
basmati02119-RA	sadri02043-RA
basmati02120-RA	sadri02044-RA
basmati02121-RA	sadri02047-RA
basmati02122-RA	sadri02049-RA
basmati02124-RA	sadri02050-RA
basmati02128-RA	sadri02051-RA
basmati02129-RA	sadri02052-RA
basmati02130-RA	sadri02053-RA
basmati02131-RA	sadri02054-RA
basmati02132-RA	sadri02055-RA
basmati02134-RA	sadri02056-RA
basmati02135-RA	sadri02058-RA
basmati02138-RA	sadri02059-RA
basmati02139-RA	sadri02060-RA
basmati02141-RA	sadri02062-RA
basmati02144-RA	sadri02063-RA
basmati02145-RA	sadri02064-RA
basmati02146-RA	sadri02065-RA
basmati02147-RA	sadri02066-RA
basmati02148-RA	sadri02067-RA
basmati02149-RA	sadri02068-RA
basmati02150-RA	sadri02070-RA
basmati02151-RA	sadri02071-RA
basmati02152-RA	sadri02072-RA
basmati02153-RA	sadri02073-RA
basmati02154-RA	sadri02074-RA
basmati02155-RA	sadri02075-RA
basmati02156-RA	sadri02076-RA
basmati02157-RA	sadri02077-RA
basmati02158-RA	sadri02078-RA
basmati02160-RA	sadri02079-RA
basmati02162-RA	sadri02080-RA
basmati02163-RA	sadri02081-RA
basmati02165-RA	sadri02082-RA
basmati02166-RA	sadri02083-RA
basmati02168-RA	sadri02084-RA
basmati02169-RA	sadri02085-RA
basmati02170-RA	sadri02087-RA
basmati02171-RA	sadri02090-RA
basmati02172-RA	sadri02094-RA
basmati02173-RA	sadri02095-RA
basmati02174-RA	sadri02096-RA
basmati02175-RA	sadri02097-RA
basmati02176-RA	sadri02098-RA
basmati02177-RA	sadri02099-RA
basmati02178-RA	sadri02100-RA
basmati02179-RA	sadri02101-RA
basmati02180-RA	sadri02103-RA
basmati02181-RA	sadri02104-RA
basmati02182-RA	sadri02105-RA
basmati02183-RA	sadri02107-RA
basmati02184-RA	sadri02108-RA
basmati02185-RA	sadri02109-RA
basmati02186-RA	sadri02110-RA
basmati02187-RA	sadri02111-RA
basmati02188-RA	sadri02112-RA
basmati02189-RA	sadri02113-RA
basmati02190-RA	sadri02114-RA
basmati02191-RA	sadri02115-RA
basmati02192-RA	sadri02116-RA
basmati02194-RA	sadri02117-RA
basmati02195-RA	sadri02118-RA
basmati02196-RA	sadri02119-RA
basmati02197-RA	sadri02120-RA
basmati02198-RA	sadri02121-RA
basmati02199-RA	sadri02122-RA
basmati02200-RA	sadri02123-RA
basmati02201-RA	sadri02124-RA
basmati02202-RA	sadri02125-RA
basmati02203-RA	sadri02128-RA
basmati02205-RA	sadri02129-RA
basmati02214-RA	sadri02130-RA
basmati02215-RA	sadri02131-RA
basmati02216-RA	sadri02132-RA
basmati02221-RA	sadri02133-RA
basmati02222-RA	sadri02135-RA
basmati02223-RA	sadri02136-RA
basmati02224-RA	sadri02137-RA
basmati02225-RA	sadri02138-RA
basmati02226-RA	sadri02139-RA
basmati02227-RA	sadri02140-RA
basmati02228-RA	sadri02141-RA
basmati02229-RA	sadri02142-RA
basmati02230-RA	sadri02143-RA
basmati02231-RA	sadri02146-RA
basmati02232-RA	sadri02148-RA
basmati02233-RA	sadri02149-RA
basmati02234-RA	sadri02150-RA
basmati02235-RA	sadri02151-RA
basmati02236-RA	sadri02155-RA
basmati02237-RA	sadri02156-RA
basmati02239-RA	sadri02158-RA
basmati02240-RA	sadri02159-RA
basmati02242-RA	sadri02162-RA
basmati02243-RA	sadri02163-RA
basmati02244-RA	sadri02164-RA
basmati02245-RA	sadri02165-RA
basmati02247-RA	sadri02166-RA
basmati02248-RA	sadri02167-RA
basmati02249-RA	sadri02168-RA
basmati02250-RA	sadri02169-RA
basmati02252-RA	sadri02170-RA
basmati02253-RA	sadri02171-RA
basmati02255-RA	sadri02173-RA
basmati02256-RA	sadri02175-RA
basmati02257-RA	sadri02176-RA
basmati02258-RA	sadri02177-RA
basmati02259-RA	sadri02178-RA
basmati02261-RA	sadri02180-RA
basmati02262-RA	sadri02181-RA
basmati02265-RA	sadri02183-RA
basmati02267-RA	sadri02184-RA
basmati02268-RA	sadri02185-RA
basmati02269-RA	sadri02186-RA
basmati02270-RA	sadri02187-RA
basmati02271-RA	sadri02188-RA
basmati02272-RA	sadri02189-RA
basmati02273-RA	sadri02190-RA
basmati02274-RA	sadri02192-RA
basmati02275-RA	sadri02193-RA
basmati02276-RA	sadri02194-RA
basmati02277-RA	sadri02195-RA
basmati02278-RA	sadri02196-RA
basmati02279-RA	sadri02197-RA
basmati02280-RA	sadri02198-RA
basmati02282-RA	sadri02199-RA
basmati02283-RA	sadri02200-RA
basmati02284-RA	sadri02201-RA
basmati02285-RA	sadri02202-RA
basmati02287-RA	sadri02203-RA
basmati02288-RA	sadri02204-RA
basmati02289-RA	sadri02205-RA
basmati02290-RA	sadri02206-RA
basmati02291-RA	sadri02207-RA
basmati02292-RA	sadri02208-RA
basmati02293-RA	sadri02209-RA
basmati02294-RA	sadri02211-RA
basmati02295-RA	sadri02212-RA
basmati02296-RA	sadri02213-RA
basmati02297-RA	sadri02214-RA
basmati02298-RA	sadri02215-RA
basmati02303-RA	sadri02216-RA
basmati02304-RA	sadri02217-RA
basmati02305-RA	sadri02218-RA
basmati02309-RA	sadri02219-RA
basmati02310-RA	sadri02220-RA
basmati02312-RA	sadri02221-RA
basmati02313-RA	sadri02222-RA
basmati02315-RA	sadri02223-RA
basmati02316-RA	sadri02224-RA
basmati02317-RA	sadri02225-RA
basmati02318-RA	sadri02226-RA
basmati02319-RA	sadri02228-RA
basmati02320-RA	sadri02229-RA
basmati02321-RA	sadri02230-RA
basmati02322-RA	sadri02231-RA
basmati02323-RA	sadri02232-RA
basmati02324-RA	sadri02233-RA
basmati02326-RA	sadri02234-RA
basmati02327-RA	sadri02235-RA
basmati02328-RA	sadri02237-RA
basmati02329-RA	sadri02238-RA
basmati02330-RA	sadri02239-RA
basmati02331-RA	sadri02240-RA
basmati02332-RA	sadri02241-RA
basmati02333-RA	sadri02242-RA
basmati02334-RA	sadri02243-RA
basmati02335-RA	sadri02244-RA
basmati02336-RA	sadri02245-RA
basmati02337-RA	sadri02246-RA
basmati02338-RA	sadri02247-RA
basmati02340-RA	sadri02248-RA
basmati02341-RA	sadri02250-RA
basmati02342-RA	sadri02251-RA
basmati02343-RA	sadri02252-RA
basmati02344-RA	sadri02253-RA
basmati02346-RA	sadri02255-RA
basmati02347-RA	sadri02256-RA
basmati02348-RA	sadri02257-RA
basmati02350-RA	sadri02258-RA
basmati02351-RA	sadri02261-RA
basmati02353-RA	sadri02263-RA
basmati02354-RA	sadri02264-RA
basmati02355-RA	sadri02266-RA
basmati02356-RA	sadri02267-RA
basmati02357-RA	sadri02268-RA
basmati02358-RA	sadri02269-RA
basmati02359-RA	sadri02270-RA
basmati02360-RA	sadri02272-RA
basmati02361-RA	sadri02273-RA
basmati02362-RA	sadri02274-RA
basmati02363-RA	sadri02275-RA
basmati02364-RA	sadri02277-RA
basmati02365-RA	sadri02278-RA
basmati02366-RA	sadri02279-RA
basmati02368-RA	sadri02280-RA
basmati02369-RA	sadri02282-RA
basmati02370-RA	sadri02283-RA
basmati02372-RA	sadri02284-RA
basmati02373-RA	sadri02285-RA
basmati02374-RA	sadri02286-RA
basmati02375-RA	sadri02287-RA
basmati02376-RA	sadri02288-RA
basmati02377-RA	sadri02290-RA
basmati02378-RA	sadri02291-RA
basmati02379-RA	sadri02292-RA
basmati02380-RA	sadri02294-RA
basmati02381-RA	sadri02295-RA
basmati02382-RA	sadri02296-RA
basmati02383-RA	sadri02297-RA
basmati02384-RA	sadri02298-RA
basmati02385-RA	sadri02299-RA
basmati02386-RA	sadri02308-RA
basmati02388-RA	sadri02310-RA
basmati02392-RA	sadri02311-RA
basmati02393-RA	sadri02313-RA
basmati02394-RA	sadri02314-RA
basmati02397-RA	sadri02315-RA
basmati02398-RA	sadri02316-RA
basmati02399-RA	sadri02317-RA
basmati02400-RA	sadri02318-RA
basmati02401-RA	sadri02319-RA
basmati02402-RA	sadri02321-RA
basmati02403-RA	sadri02323-RA
basmati02404-RA	sadri02324-RA
basmati02405-RA	sadri02325-RA
basmati02406-RA	sadri02326-RA
basmati02407-RA	sadri02329-RA
basmati02408-RA	sadri02330-RA
basmati02409-RA	sadri02332-RA
basmati02411-RA	sadri02333-RA
basmati02413-RA	sadri02335-RA
basmati02415-RA	sadri02336-RA
basmati02416-RA	sadri02338-RA
basmati02417-RA	sadri02339-RA
basmati02418-RA	sadri02340-RA
basmati02420-RA	sadri02341-RA
basmati02421-RA	sadri02342-RA
basmati02422-RA	sadri02343-RA
basmati02423-RA	sadri02344-RA
basmati02424-RA	sadri02345-RA
basmati02425-RA	sadri02346-RA
basmati02426-RA	sadri02348-RA
basmati02427-RA	sadri02350-RA
basmati02428-RA	sadri02351-RA
basmati02429-RA	sadri02352-RA
basmati02430-RA	sadri02353-RA
basmati02431-RA	sadri02354-RA
basmati02433-RA	sadri02355-RA
basmati02437-RA	sadri02356-RA
basmati02438-RA	sadri02357-RA
basmati02440-RA	sadri02358-RA
basmati02441-RA	sadri02360-RA
basmati02442-RA	sadri02361-RA
basmati02443-RA	sadri02362-RA
basmati02444-RA	sadri02364-RA
basmati02445-RA	sadri02365-RA
basmati02446-RA	sadri02367-RA
basmati02447-RA	sadri02368-RA
basmati02449-RA	sadri02371-RA
basmati02450-RA	sadri02373-RA
basmati02451-RA	sadri02374-RA
basmati02452-RA	sadri02375-RA
basmati02453-RA	sadri02376-RA
basmati02454-RA	sadri02377-RA
basmati02455-RA	sadri02378-RA
basmati02456-RA	sadri02379-RA
basmati02457-RA	sadri02380-RA
basmati02458-RA	sadri02381-RA
basmati02459-RA	sadri02382-RA
basmati02460-RA	sadri02384-RA
basmati02461-RA	sadri02386-RA
basmati02463-RA	sadri02387-RA
basmati02465-RA	sadri02388-RA
basmati02466-RA	sadri02389-RA
basmati02467-RA	sadri02390-RA
basmati02468-RA	sadri02391-RA
basmati02469-RA	sadri02392-RA
basmati02470-RA	sadri02393-RA
basmati02471-RA	sadri02394-RA
basmati02473-RA	sadri02395-RA
basmati02474-RA	sadri02396-RA
basmati02476-RA	sadri02397-RA
basmati02477-RA	sadri02399-RA
basmati02478-RA	sadri02400-RA
basmati02479-RA	sadri02401-RA
basmati02480-RA	sadri02402-RA
basmati02481-RA	sadri02403-RA
basmati02482-RA	sadri02404-RA
basmati02483-RA	sadri02406-RA
basmati02484-RA	sadri02407-RA
basmati02486-RA	sadri02408-RA
basmati02488-RA	sadri02410-RA
basmati02490-RA	sadri02411-RA
basmati02491-RA	sadri02412-RA
basmati02492-RA	sadri02413-RA
basmati02493-RA	sadri02414-RA
basmati02494-RA	sadri02415-RA
basmati02495-RA	sadri02416-RA
basmati02496-RA	sadri02417-RA
basmati02497-RA	sadri02418-RA
basmati02498-RA	sadri02419-RA
basmati02500-RA	sadri02420-RA
basmati02501-RA	sadri02421-RA
basmati02502-RA	sadri02422-RA
basmati02504-RA	sadri02423-RA
basmati02505-RA	sadri02424-RA
basmati02506-RA	sadri02425-RA
basmati02507-RA	sadri02426-RA
basmati02508-RA	sadri02427-RA
basmati02509-RA	sadri02428-RA
basmati02510-RA	sadri02429-RA
basmati02511-RA	sadri02430-RA
basmati02512-RA	sadri02431-RA
basmati02513-RA	sadri02432-RA
basmati02514-RA	sadri02433-RA
basmati02515-RA	sadri02434-RA
basmati02516-RA	sadri02435-RA
basmati02517-RA	sadri02436-RA
basmati02518-RA	sadri02437-RA
basmati02519-RA	sadri02438-RA
basmati02520-RA	sadri02440-RA
basmati02521-RA	sadri02441-RA
basmati02522-RA	sadri02443-RA
basmati02523-RA	sadri02444-RA
basmati02525-RA	sadri02445-RA
basmati02526-RA	sadri02446-RA
basmati02527-RA	sadri02447-RA
basmati02528-RA	sadri02448-RA
basmati02529-RA	sadri02449-RA
basmati02530-RA	sadri02451-RA
basmati02531-RA	sadri02452-RA
[truncated: 29,567 more rows]

## Sheet: Table S4
Table S4. Names of the Basmati 334 and Dom Sufid genome gene models that had a deletion frequency of above 0.3 and omitted from down stream analysis.
Basmati334	Dom Sufid
basmati00852-RA	sadri00049-RA
basmati01102-RA	sadri00136-RA
basmati01123-RA	sadri00137-RA
basmati01195-RA	sadri00174-RA
basmati01196-RA	sadri00625-RA
basmati01867-RA	sadri01730-RA
basmati01868-RA	sadri02721-RA
basmati02503-RA	sadri02722-RA
basmati02716-RA	sadri02731-RA
basmati03638-RA	sadri03274-RA
basmati04127-RA	sadri03990-RA
basmati05061-RA	sadri04564-RA
basmati05062-RA	sadri04565-RA
basmati05073-RA	sadri04648-RA
basmati05098-RA	sadri04666-RA
basmati05147-RA	sadri04669-RA
basmati05260-RA	sadri05584-RA
basmati05321-RA	sadri05586-RA
basmati05322-RA	sadri05587-RA
basmati05323-RA	sadri05588-RA
basmati05349-RA	sadri05597-RA
basmati05350-RA	sadri05858-RA
basmati05711-RA	sadri05859-RA
basmati05947-RA	sadri05860-RA
basmati07373-RA	sadri05863-RA
basmati07431-RA	sadri05864-RA
basmati07432-RA	sadri05871-RA
basmati07433-RA	sadri06396-RA
basmati07632-RA	sadri06521-RA
basmati07635-RA	sadri06524-RA
basmati07973-RA	sadri06525-RA
basmati07974-RA	sadri06849-RA
basmati07975-RA	sadri07064-RA
basmati07976-RA	sadri07553-RA
basmati08342-RA	sadri07554-RA
basmati08617-RA	sadri07581-RA
basmati08618-RA	sadri07744-RA
basmati08645-RA	sadri08069-RA
basmati08674-RA	sadri08668-RA
basmati08675-RA	sadri08961-RA
basmati08699-RA	sadri08962-RA
basmati08713-RA	sadri08980-RA
basmati08714-RA	sadri09384-RA
basmati08745-RA	sadri09385-RA
basmati08802-RA	sadri09471-RA
basmati08966-RA	sadri09474-RA
basmati09023-RA	sadri09512-RA
basmati09227-RA	sadri09513-RA
basmati09230-RA	sadri09514-RA
basmati09233-RA	sadri09515-RA
basmati09238-RA	sadri09516-RA
basmati09242-RA	sadri09529-RA
basmati09244-RA	sadri09536-RA
basmati09390-RA	sadri09683-RA
basmati09443-RA	sadri09684-RA
basmati09444-RA	sadri09710-RA
basmati09453-RA	sadri09740-RA
basmati09454-RA	sadri09741-RA
basmati09455-RA	sadri09812-RA
basmati09456-RA	sadri09910-RA
basmati09457-RA	sadri10027-RA
basmati09458-RA	sadri10256-RA
basmati09542-RA	sadri10258-RA
basmati11140-RA	sadri10259-RA
basmati11703-RA	sadri10262-RA
basmati11786-RA	sadri10264-RA
basmati11787-RA	sadri10266-RA
basmati12045-RA	sadri10386-RA
basmati12161-RA	sadri10431-RA
basmati13531-RA	sadri10432-RA
basmati13811-RA	sadri10437-RA
basmati13838-RA	sadri10438-RA
basmati13839-RA	sadri10439-RA
basmati13840-RA	sadri10508-RA
basmati13849-RA	sadri11343-RA
basmati13850-RA	sadri11351-RA
basmati13851-RA	sadri11354-RA
basmati13920-RA	sadri11696-RA
basmati13944-RA	sadri11697-RA
basmati13988-RA	sadri12040-RA
basmati14008-RA	sadri12140-RA
basmati14009-RA	sadri12197-RA
basmati14011-RA	sadri12198-RA
basmati14018-RA	sadri12227-RA
basmati14059-RA	sadri12275-RA
basmati14076-RA	sadri12284-RA
basmati14513-RA	sadri12302-RA
basmati14912-RA	sadri12316-RA
basmati15226-RA	sadri12317-RA
basmati15419-RA	sadri12318-RA
basmati15420-RA	sadri12319-RA
basmati15421-RA	sadri12320-RA
basmati15424-RA	sadri12346-RA
basmati15493-RA	sadri12376-RA
basmati15521-RA	sadri13281-RA
basmati15527-RA	sadri14200-RA
basmati15528-RA	sadri14525-RA
basmati15543-RA	sadri14675-RA
basmati15544-RA	sadri14730-RA
basmati15613-RA	sadri15162-RA
basmati15614-RA	sadri15163-RA
basmati15802-RA	sadri15164-RA
basmati15803-RA	sadri15550-RA
basmati15947-RA	sadri15978-RA
basmati15948-RA	sadri15979-RA
basmati15960-RA	sadri15980-RA
basmati17351-RA	sadri16148-RA
basmati17713-RA	sadri16190-RA
basmati18314-RA	sadri16252-RA
basmati18464-RA	sadri16254-RA
basmati18465-RA	sadri16267-RA
basmati18466-RA	sadri16269-RA
basmati18467-RA	sadri16270-RA
basmati18468-RA	sadri16271-RA
basmati18469-RA	sadri16272-RA
basmati18471-RA	sadri16273-RA
basmati18472-RA	sadri16274-RA
basmati18579-RA	sadri16328-RA
basmati19323-RA	sadri16329-RA
basmati19485-RA	sadri16333-RA
basmati20419-RA	sadri16334-RA
basmati20455-RA	sadri16390-RA
basmati20456-RA	sadri16391-RA
basmati20553-RA	sadri16448-RA
basmati20653-RA	sadri16510-RA
basmati20691-RA	sadri16511-RA
basmati20712-RA	sadri16513-RA
basmati20734-RA	sadri16514-RA
basmati20777-RA	sadri16516-RA
basmati20778-RA	sadri16517-RA
basmati20846-RA	sadri16518-RA
basmati20860-RA	sadri16825-RA
basmati20914-RA	sadri16826-RA
basmati20921-RA	sadri16869-RA
basmati20922-RA	sadri17111-RA
basmati20943-RA	sadri17786-RA
basmati21874-RA	sadri18014-RA
basmati21875-RA	sadri18015-RA
basmati21876-RA	sadri18145-RA
basmati21877-RA	sadri18287-RA
basmati22044-RA	sadri18404-RA
basmati22049-RA	sadri18481-RA
basmati22051-RA	sadri18499-RA
basmati22052-RA	sadri18501-RA
basmati22054-RA	sadri18502-RA
basmati22110-RA	sadri18503-RA
basmati22113-RA	sadri18504-RA
basmati22156-RA	sadri18505-RA
basmati22165-RA	sadri18506-RA
basmati22166-RA	sadri18509-RA
basmati22548-RA	sadri18510-RA
basmati22557-RA	sadri18511-RA
basmati22558-RA	sadri18514-RA
basmati22559-RA	sadri18517-RA
basmati22560-RA	sadri18518-RA
basmati22563-RA	sadri18825-RA
basmati22569-RA	sadri18826-RA
basmati22572-RA	sadri18827-RA
basmati22581-RA	sadri18828-RA
basmati22827-RA	sadri18829-RA
basmati22828-RA	sadri18842-RA
basmati22829-RA	sadri18851-RA
basmati23071-RA	sadri18853-RA
basmati23221-RA	sadri18854-RA
basmati23592-RA	sadri18855-RA
basmati25712-RA	sadri18857-RA
basmati25719-RA	sadri18859-RA
basmati25720-RA	sadri18865-RA
basmati25721-RA	sadri18870-RA
basmati25722-RA	sadri18885-RA
basmati25723-RA	sadri18886-RA
basmati25724-RA	sadri18887-RA
basmati25726-RA	sadri18890-RA
basmati25730-RA	sadri18891-RA
basmati25733-RA	sadri18892-RA
basmati25734-RA	sadri18893-RA
basmati25735-RA	sadri19210-RA
basmati25737-RA	sadri19211-RA
basmati25738-RA	sadri19261-RA
basmati25739-RA	sadri19294-RA
basmati25817-RA	sadri19399-RA
basmati25819-RA	sadri19416-RA
basmati25820-RA	sadri19417-RA
basmati25824-RA	sadri19421-RA
basmati25825-RA	sadri19814-RA
basmati25828-RA	sadri19815-RA
basmati25829-RA	sadri20411-RA
basmati25830-RA	sadri21395-RA
basmati25834-RA	sadri21411-RA
basmati25885-RA	sadri21434-RA
basmati25888-RA	sadri21650-RA
basmati26051-RA	sadri21659-RA
basmati26126-RA	sadri21660-RA
basmati26478-RA	sadri21661-RA
basmati26479-RA	sadri21663-RA
basmati26480-RA	sadri21664-RA
basmati26882-RA	sadri21665-RA
basmati26883-RA	sadri21677-RA
basmati26885-RA	sadri22395-RA
basmati27077-RA	sadri22466-RA
basmati27096-RA	sadri22488-RA
basmati27097-RA	sadri22560-RA
basmati27098-RA	sadri22700-RA
basmati27116-RA	sadri22707-RA
basmati27126-RA	sadri22754-RA
basmati27430-RA	sadri22756-RA
basmati27432-RA	sadri22757-RA
basmati27543-RA	sadri22758-RA
basmati27546-RA	sadri23335-RA
basmati28027-RA	sadri23703-RA
basmati28503-RA	sadri23704-RA
basmati28517-RA	sadri23832-RA
basmati28518-RA	sadri23868-RA
basmati28546-RA	sadri24029-RA
basmati28547-RA	sadri24404-RA
basmati28549-RA	sadri24735-RA
basmati28555-RA	sadri25389-RA
basmati29067-RA	sadri25964-RA
basmati29068-RA	sadri25968-RA
basmati29069-RA	sadri25969-RA
basmati29070-RA	sadri25970-RA
basmati29071-RA	sadri25971-RA
basmati29072-RA	sadri25972-RA
basmati29073-RA	sadri25973-RA
basmati29074-RA	sadri25975-RA
basmati29075-RA	sadri25976-RA
basmati29077-RA	sadri25977-RA
basmati29079-RA	sadri25997-RA
basmati29099-RA	sadri25998-RA
basmati29101-RA	sadri25999-RA
basmati29102-RA	sadri26022-RA
basmati29106-RA	sadri26028-RA
basmati29107-RA	sadri26030-RA
basmati29108-RA	sadri26034-RA
basmati29110-RA	sadri26120-RA
basmati29150-RA	sadri26145-RA
basmati29155-RA	sadri26200-RA
basmati29188-RA	sadri26204-RA
basmati29233-RA	sadri26209-RA
basmati29242-RA	sadri26217-RA
basmati29243-RA	sadri26242-RA
basmati29246-RA	sadri26243-RA
basmati29262-RA	sadri26245-RA
basmati29263-RA	sadri26268-RA
basmati29264-RA	sadri26269-RA
basmati29265-RA	sadri26270-RA
basmati29266-RA	sadri26271-RA
basmati29276-RA	sadri26279-RA
basmati29290-RA	sadri26282-RA
basmati29310-RA	sadri26497-RA
basmati29312-RA	sadri26498-RA
basmati30564-RA	sadri26530-RA
basmati31126-RA	sadri27271-RA
basmati31199-RA	sadri27272-RA
basmati31200-RA	sadri27342-RA
basmati31208-RA	sadri27343-RA
basmati31209-RA	sadri27713-RA
basmati31211-RA	sadri28095-RA
basmati31227-RA	sadri28431-RA
basmati31233-RA	sadri29521-RA
basmati31234-RA	sadri29531-RA
basmati31294-RA	sadri29571-RA
basmati31296-RA	sadri29574-RA
basmati31297-RA	sadri29575-RA
basmati31298-RA	sadri29576-RA
basmati31326-RA	sadri29625-RA
basmati31327-RA	sadri29626-RA
basmati31369-RA	sadri29627-RA
basmati31456-RA	sadri29628-RA
basmati31588-RA	sadri29630-RA
basmati31650-RA	sadri29770-RA
basmati31651-RA	sadri29783-RA
basmati31673-RA	sadri29784-RA
basmati31690-RA	sadri30118-RA
basmati31725-RA	sadri30309-RA
basmati31752-RA	sadri30507-RA
basmati31753-RA	sadri30508-RA
basmati31759-RA	sadri30509-RA
basmati31766-RA	sadri30511-RA
basmati31812-RA	sadri30512-RA
basmati31813-RA	sadri30553-RA
basmati31814-RA	sadri30569-RA
basmati31815-RA	sadri30586-RA
basmati31847-RA	sadri30587-RA
basmati31862-RA	sadri30596-RA
basmati32165-RA	sadri30597-RA
basmati32434-RA	sadri30602-RA
basmati32570-RA	sadri30603-RA
basmati32581-RA	sadri30604-RA
basmati32606-RA	sadri30670-RA
basmati32609-RA	sadri30728-RA
basmati32611-RA	sadri30729-RA
basmati32615-RA	sadri30730-RA
basmati32636-RA	sadri30731-RA
basmati32649-RA	sadri30732-RA
basmati32843-RA	sadri30759-RA
basmati32875-RA	sadri30760-RA
basmati32896-RA	sadri30761-RA
basmati32906-RA	sadri31501-RA
basmati32907-RA	sadri31502-RA
basmati32908-RA	sadri31503-RA
basmati33133-RA	sadri31504-RA
basmati33134-RA	sadri31506-RA
basmati33147-RA	sadri31507-RA
basmati33190-RA	sadri31508-RA
basmati33191-RA	sadri31509-RA
basmati33197-RA	sadri31510-RA
basmati33206-RA	sadri31511-RA
basmati33210-RA	sadri31512-RA
basmati33211-RA	sadri31513-RA
basmati33213-RA	sadri32108-RA
basmati33215-RA	sadri32109-RA
basmati33251-RA	sadri32110-RA
basmati33252-RA	sadri32111-RA
basmati33258-RA	sadri32125-RA
basmati33272-RA	sadri32131-RA
basmati33273-RA	sadri32144-RA
basmati33274-RA	sadri32148-RA
basmati33275-RA	sadri32154-RA
basmati33276-RA	sadri32179-RA
basmati33277-RA	sadri32213-RA
basmati33278-RA	sadri32387-RA
basmati33280-RA	sadri32452-RA
basmati33283-RA	sadri32460-RA
basmati33285-RA	sadri32517-RA
basmati33286-RA	sadri32536-RA
basmati33287-RA	sadri32537-RA
basmati33290-RA	sadri33174-RA
basmati33293-RA	sadri33401-RA
basmati34863-RA	sadri33420-RA
basmati34864-RA	sadri33421-RA
basmati34869-RA	sadri33422-RA
basmati34884-RA	sadri33440-RA
basmati34886-RA	sadri33441-RA
basmati34887-RA	sadri33694-RA
basmati34888-RA	sadri33757-RA
basmati34889-RA	sadri33763-RA
basmati34963-RA	sadri33776-RA
basmati34964-RA	sadri33777-RA
basmati35065-RA	sadri33778-RA
basmati35118-RA	sadri33779-RA
basmati35166-RA	sadri33780-RA
basmati35167-RA	sadri33848-RA
basmati35169-RA	sadri34062-RA
basmati35749-RA	sadri34063-RA
basmati35766-RA	sadri34142-RA
basmati35768-RA	sadri34143-RA
basmati35769-RA	sadri34151-RA
basmati35770-RA	sadri34152-RA
basmati35771-RA	sadri34162-RA
basmati35794-RA	sadri34172-RA
basmati36051-RA	sadri34173-RA
basmati36112-RA	sadri34228-RA
basmati36145-RA	sadri34231-RA
basmati36183-RA	sadri34291-RA
basmati36184-RA	sadri34292-RA
basmati36186-RA	sadri34293-RA
basmati36215-RA	sadri34294-RA
basmati36247-RA	sadri34316-RA
basmati36248-RA	sadri34323-RA
basmati36249-RA	sadri34334-RA
basmati36250-RA	sadri34826-RA
basmati36251-RA	sadri34827-RA
basmati36258-RA	sadri34828-RA
basmati36259-RA	sadri34945-RA
basmati36260-RA	sadri35208-RA
basmati36262-RA	sadri35214-RA
basmati36263-RA	sadri36013-RA
basmati36543-RA	sadri36096-RA
basmati36544-RA	sadri36128-RA
basmati36655-RA	sadri36171-RA
basmati37412-RA	sadri36172-RA
basmati38183-RA	sadri36197-RA
basmati38184-RA	sadri36226-RA
basmati38192-RA	sadri36587-RA
basmati38193-RA	sadri36588-RA
basmati38215-RA	sadri36589-RA
basmati38216-RA	sadri36698-RA
basmati38220-RA	sadri36715-RA
basmati38238-RA	sadri36749-RA
basmati38294-RA	sadri36960-RA
basmati38384-RA	sadri37061-RA
basmati38385-RA	sadri37555-RA
basmati38386-RA	sadri37597-RA
basmati38387-RA	sadri37603-RA
basmati38389-RA	sadri37619-RA
basmati38406-RA	sadri37653-RA
basmati38412-RA	sadri37654-RA
basmati38584-RA	sadri37747-RA
basmati38693-RA	sadri37756-RA
basmati38695-RA	sadri37771-RA
basmati38730-RA	sadri37797-RA
basmati38736-RA	sadri37799-RA
basmati38765-RA	sadri37800-RA
basmati38772-RA	sadri37801-RA
basmati38782-RA	sadri37802-RA
basmati38794-RA	sadri37803-RA
basmati38945-RA	sadri38124-RA
basmati39218-RA	sadri38125-RA
basmati39527-RA	sadri38135-RA
basmati39808-RA	sadri38182-RA
basmati39809-RA	sadri38316-RA
basmati39821-RA	sadri38395-RA
basmati39822-RA	sadri38453-RA
basmati39823-RA	sadri38619-RA
basmati39824-RA	sadri38622-RA
basmati39825-RA	sadri38623-RA
basmati39826-RA	sadri38911-RA
basmati39827-RA	sadri38912-RA
basmati39846-RA	sadri38916-RA
basmati39854-RA	sadri38936-RA
basmati39855-RA	sadri39004-RA
basmati39856-RA	sadri39005-RA
basmati39900-RA	sadri39006-RA
basmati39936-RA	sadri39025-RA
basmati40116-RA	sadri39040-RA
basmati40157-RA	sadri39046-RA
basmati40273-RA	sadri39047-RA
basmati40343-RA	sadri39051-RA
basmati40344-RA	sadri39052-RA
basmati40345-RA	sadri39101-RA
basmati40346-RA	sadri39109-RA
basmati40347-RA	sadri39110-RA
basmati40349-RA	sadri39111-RA
basmati40397-RA	sadri39114-RA
basmati40459-RA	sadri39115-RA
basmati40460-RA	sadri39116-RA
basmati40469-RA	sadri39142-RA
basmati40472-RA	sadri39144-RA
basmati40474-RA	sadri39145-RA
basmati40479-RA	sadri39154-RA
basmati40747-RA
basmati40798-RA
basmati40801-RA
basmati40802-RA
basmati40803-RA
basmati40804-RA
basmati40805-RA
basmati40957-RA
basmati40970-RA
basmati41073-RA
basmati41380-RA
basmati41381-RA
basmati41382-RA
basmati41469-RA
basmati41470-RA
basmati41479-RA
basmati41482-RA
basmati41493-RA
basmati41599-RA
basmati41721-RA
basmati41795-RA
basmati41797-RA
basmati41799-RA
basmati41800-RA
basmati41825-RA
basmati41826-RA
basmati41827-RA
basmati41828-RA
basmati41883-RA
basmati41884-RA
basmati41885-RA
basmati41886-RA
basmati41887-RA
basmati41888-RA
basmati41904-RA
basmati41906-RA
basmati41907-RA
basmati41908-RA
basmati41909-RA
basmati41910-RA
basmati41911-RA
basmati41912-RA
basmati41926-RA
basmati41927-RA
basmati41928-RA
basmati41930-RA
basmati41931-RA
basmati41934-RA
basmati41935-RA
basmati41937-RA
basmati41938-RA
basmati41939-RA
basmati41945-RA
basmati41973-RA
basmati41974-RA
basmati41991-RA
basmati41992-RA
basmati41997-RA
basmati42000-RA
basmati42008-RA
basmati42010-RA
basmati42014-RA
basmati42038-RA
basmati42039-RA
basmati42040-RA
basmati42041-RA
basmati42042-RA
basmati42043-RA
basmati42044-RA
basmati42058-RA
basmati42059-RA
basmati42061-RA
basmati42062-RA
basmati42064-RA
basmati42069-RA
basmati42077-RA
basmati42089-RA
basmati42090-RA
basmati42094-RA
basmati42095-RA
basmati42101-RA
basmati42106-RA
basmati42107-RA
basmati42108-RA
basmati42109-RA
basmati42114-RA

## Sheet: Table S5
Table S5. Orthogroup status for the Basmati 334, Dom Sufid, R498, Nipponbare, and N22 genome gene models.
Orthogroup	Basmati 334	Dom Sufid	R498	Nipponbare	N22
OG0000000	basmati10128-RA, basmati13632-RA, basmati14915-RA, basmati19875-RA	sadri08910-RA, sadri10324-RA, sadri11240-RA	OsR498G0102690600, OsR498G0202814600, OsR498G0202815200, OsR498G0305462500, OsR498G0305463200, OsR498G0305989800, OsR498G0408768000, OsR498G0408768100, OsR498G0409319200, OsR498G0409319400, OsR498G0511239000, OsR498G0511247300, OsR498G0511257400, OsR498G0511257600, OsR498G0511388300, OsR498G0611596200, OsR498G0611597400, OsR498G0611605700, OsR498G0816588000, OsR498G0816588200, OsR498G0917156900, …	Os01t0774200.01, Os01t0946850.00, Os02t0105600.00, Os02t0105800.01, Os02t0729350.00, Os03t0202500.01, Os03t0217200.01, Os03t0218200.01, Os04t0479500.01, Os04t0479800.01, Os04t0626600.01, Os04t0626700.01, Os05t0531800.00, Os05t0532300.00, Os05t0535200.01, Os05t0535300.01, Os05t0538250.00, Os05t0571700.01, Os05t0575400.01, Os06t0138700.01, Os06t0139000.01, Os06t0142100.00, Os09t0325220.00, Os09t050…	A2J10_02T0004200.1, A2J10_04T0127600.1, A2J10_04T0131600.1, A2J10_04T0131800.1, A2J10_04T0269700.1, A2J10_05T0231500.1, A2J10_05T0233500.1, A2J10_06T0016600.1, A2J10_06T0158600.1, A2J10_09T0167600.1, A2J10_09T0169600.1, A2J10_09T0171100.2, A2J10_09T0171500.1
OG0000001	basmati38949-RA, basmati38951-RA	sadri38706-RA	OsR498G0100551800, OsR498G0100552600, OsR498G0100644500, OsR498G0203379500, OsR498G0203380900, OsR498G0203381700, OsR498G0203382300, OsR498G0203383000, OsR498G0203383600, OsR498G0305249700, OsR498G0305250200, OsR498G0305250400, OsR498G0305250700, OsR498G0305251100, OsR498G0305251300, OsR498G0305898600, OsR498G0306252300, OsR498G0407781500, OsR498G0510255600, OsR498G0510258600, OsR498G0613311900, …	Os01t0248900.01, Os01t0249100.00, Os01t0274500.00, Os01t0823100.01, Os02t0267200.00, Os02t0267700.00, Os02t0267900.00, Os02t0268050.00, Os02t0268400.00, Os02t0268600.00, Os03t0155300.00, Os03t0155500.00, Os03t0155700.00, Os03t0155900.01, Os03t0156000.00, Os03t0156300.00, Os03t0336400.01, Os03t0428700.01, Os03t0822000.01, Os04t0228400.01, Os05t0276500.01, Os05t0277000.00, Os05t0477600.01, Os06t071…	A2J10_01T0102900.1, A2J10_01T0103000.1, A2J10_01T0120400.1, A2J10_01T0244600.1, A2J10_02T0119900.1, A2J10_03T0039600.1, A2J10_03T0039700.1, A2J10_03T0140000.1, A2J10_03T0200300.1, A2J10_03T0367300.1, A2J10_04T0043500.1, A2J10_05T0086800.1, A2J10_05T0087100.1, A2J10_05T0185200.1, A2J10_06T0297100.1, A2J10_10T0110600.1, A2J10_10T0110700.1
OG0000002	basmati00522-RA, basmati20608-RA, basmati24343-RA, basmati27705-RA, basmati36212-RA, basmati40134-RA	sadri05178-RA, sadri16764-RA, sadri27617-RA, sadri36194-RA, sadri37573-RA, sadri39073-RA	OsR498G0100261800, OsR498G0100880900, OsR498G0101118400, OsR498G0101514000, OsR498G0101514400, OsR498G0101517800, OsR498G0714454900, OsR498G0816563700, OsR498G0917175800, OsR498G0917178000, OsR498G0917179000, OsR498G1018375100, OsR498G1120425000, OsR498G1220782600	Os01t0177900.01, Os01t0342750.01, Os01t0516900.00, Os01t0609000.00, Os01t0609200.00, Os01t0609300.01, Os01t0609900.02, Os02t0318450.00, Os02t0318500.00, Os02t0528900.01, Os06t0554800.01, Os07t0522500.01, Os08t0384500.01, Os08t0544400.01, Os09t0332300.00, Os09t0333000.00, Os09t0333500.01, Os10t0205500.01, Os11t0587600.01	A2J10_01T0054600.2, A2J10_01T0158300.1, A2J10_01T0246200.2, A2J10_01T0246700.2, A2J10_02T0078000.1, A2J10_02T0150000.1, A2J10_02T0200600.2, A2J10_04T0036200.1, A2J10_06T0192800.1, A2J10_06T0278500.1, A2J10_07T0169300.1, A2J10_08T0124900.1, A2J10_08T0222100.1, A2J10_09T0068500.1, A2J10_09T0068700.1, A2J10_09T0068800.1, A2J10_09T0069100.1, A2J10_10T0059800.1, A2J10_11T0178000.2, A2J10_12T0061300.1
OG0000003	basmati00614-RA, basmati02833-RA, basmati11005-RA, basmati13544-RA, basmati15771-RA, basmati16943-RA, basmati19457-RA, basmati19458-RA, basmati21765-RA, basmati22261-RA, basmati27838-RA, basmati28579-RA, basmati29899-RA, basmati32578-RA, basmati33346-RA, basmati34109-RA, basmati34566-RA, basmati40426-RA, basmati40900-RA	sadri02486-RA, sadri05109-RA, sadri06144-RA, sadri06875-RA, sadri08819-RA, sadri13307-RA, sadri14875-RA, sadri16639-RA, sadri17482-RA, sadri18567-RA, sadri18781-RA, sadri19781-RA, sadri20692-RA, sadri23739-RA, sadri29896-RA, sadri35688-RA	OsR498G0815562200, OsR498G0868066700, OsR498G1170617000	Os01t0273200.00, Os01t0852650.00, Os02t0542200.01, Os03t0181600.02, Os03t0777700.01, Os04t0421700.01, Os04t0615900.01, Os05t0475600.00, Os07t0496300.01, Os07t0563600.01, Os07t0615900.01, Os08t0246800.01, Os11t0681300.00	A2J10_02T0208300.1, A2J10_03T0177700.1, A2J10_03T0336500.1, A2J10_04T0240000.1, A2J10_05T0009000.1, A2J10_05T0054100.1, A2J10_05T0183500.1, A2J10_07T0040100.1, A2J10_11T0080000.1
OG0000004	basmati08736-RA	sadri09803-RA	OsR498G0101330600, OsR498G0101803200, OsR498G1018554900, OsR498G1019074700, OsR498G1019075300, OsR498G1019075700, OsR498G1019075900, OsR498G1019076300, OsR498G1019076500, OsR498G1019078700, OsR498G1019078900, OsR498G1019079100, OsR498G1019079300, OsR498G1019080300, OsR498G1019080500, OsR498G1019080700, OsR498G1019080900, OsR498G1019081700, OsR498G1019081900, OsR498G1019082500, OsR498G1019082700, …	Os01t0558100.01, Os10t0527400.01, Os10t0527601.00, Os10t0527800.01, Os10t0528100.01, Os10t0528200.01, Os10t0528300.01, Os10t0528400.01, Os10t0528900.01, Os10t0529300.01, Os10t0529400.01, Os10t0529500.01, Os10t0529700.01, Os10t0529800.00, Os10t0530200.01, Os10t0530300.00, Os10t0530900.01, Os10t0531400.01	A2J10_01T0210300.1, A2J10_10T0158200.1, A2J10_10T0158700.3, A2J10_10T0158800.1, A2J10_10T0158900.1, A2J10_10T0159000.1, A2J10_10T0159200.1, A2J10_10T0159500.1, A2J10_10T0159700.1
OG0000005	basmati24042-RA	sadri31803-RA, sadri31804-RA	OsR498G0101359700, OsR498G0101360200, OsR498G0203011500, OsR498G0305069400, OsR498G0306491600, OsR498G0408679300, OsR498G0408679700, OsR498G0408683900, OsR498G0611603000, OsR498G0713371200, OsR498G0714570800, OsR498G0815308100, OsR498G0917012900, OsR498G0917453500, OsR498G1019196500, OsR498G1120440500, OsR498G1220914500	Os01t0567500.01, Os01t0567600.00, Os02t0160400.01, Os03t0101300.01, Os03t0218400.01, Os03t0594400.01, Os04t0453200.01, Os04t0454200.01, Os06t0141100.00, Os07t0106200.02, Os07t0559700.00, Os08t0178200.02, Os09t0297300.00, Os09t0416200.01, Os10t0561300.01, Os11t0594000.01	A2J10_01T0206100.1, A2J10_01T0206200.1, A2J10_03T0226700.1, A2J10_04T0269400.1, A2J10_04T0312900.1, A2J10_04T0313300.1, A2J10_06T0159900.1, A2J10_07T0002500.1, A2J10_07T0186900.1, A2J10_08T0046000.1, A2J10_09T0113500.1, A2J10_10T0182500.1, A2J10_11T0180800.1, A2J10_12T0036800.1
OG0000006	basmati27521-RA, basmati27522-RA, basmati27526-RA, basmati27529-RA, basmati27531-RA, basmati27534-RA, basmati27540-RA, basmati27542-RA, basmati27544-RA, basmati33689-RA, basmati38324-RA, basmati38326-RA, basmati38329-RA, basmati38332-RA, basmati40050-RA, basmati41999-RA	sadri19292-RA, sadri19301-RA, sadri19305-RA, sadri19307-RA, sadri19308-RA, sadri19313-RA, sadri19314-RA, sadri19316-RA, sadri19319-RA, sadri19321-RA, sadri19325-RA, sadri19326-RA, sadri36403-RA, sadri38332-RA	OsR498G0408176200, OsR498G0408186000, OsR498G0408187800, OsR498G0408192000, OsR498G0408197000, OsR498G0408206800, OsR498G0408210400, OsR498G0510177900, OsR498G0510434500	Os04t0340300.01, Os04t0341500.02, Os04t0344100.01, Os04t0344400.00, Os04t0345400.01	A2J10_07T0082700.1, A2J10_11T0207900.1, A2J10_11T0208100.1
OG0000007	basmati02962-RA, basmati08257-RA, basmati09791-RA, basmati10670-RA, basmati13275-RA, basmati15439-RA, basmati19372-RA, basmati19397-RA, basmati40697-RA	sadri01081-RA, sadri04200-RA, sadri06444-RA, sadri10918-RA, sadri11757-RA, sadri13358-RA, sadri13381-RA, sadri14403-RA, sadri28489-RA	OsR498G0204546200, OsR498G0305133100, OsR498G0409163000, OsR498G0510997800, OsR498G0565621600, OsR498G0714537700, OsR498G0917518300, OsR498G0917927000, OsR498G1019111200	Os01t0835900.00, Os02t0684500.00, Os03t0119900.01, Os04t0583600.01, Os05t0462700.01, Os05t0466600.01, Os07t0549900.00, Os09t0433600.01, Os09t0553100.00, Os10t0539500.01	A2J10_01T0412700.1, A2J10_02T0307200.1, A2J10_03T0013400.1, A2J10_04T0213600.1, A2J10_07T0181600.1, A2J10_09T0200300.1, A2J10_10T0164700.1, A2J10_12T0124000.1, A2J10_12T0126300.1
OG0000008	basmati08268-RA, basmati16126-RA, basmati23685-RA, basmati31250-RA	sadri14174-RA, sadri30609-RA, sadri32503-RA, sadri37708-RA	OsR498G0100300900, OsR498G0100504600, OsR498G0101707100, OsR498G0101964300, OsR498G0102287700, OsR498G0202904600, OsR498G0203071000, OsR498G0203444900, OsR498G0203563800, OsR498G0203762700, OsR498G0203950400, OsR498G0204386400, OsR498G0204473500, OsR498G0306169300, OsR498G0306573000, OsR498G0307333600, OsR498G0307335000, OsR498G0307349400, OsR498G0408802700, OsR498G0511074800, OsR498G0612113800, …	Os01t0930300.01, Os06t0621500.01	A2J10_05T0120800.1
OG0000009	basmati05621-RA, basmati27121-RA	sadri04703-RA	OsR498G0101687800, OsR498G0262144800, OsR498G0305190000, OsR498G0305239100, OsR498G0305239400, OsR498G0305240200, OsR498G0407664200, OsR498G0407666500, OsR498G0407668300, OsR498G0612284500, OsR498G0612285800, OsR498G0816622500, OsR498G1018803300, OsR498G1018804000	Os01t0657100.01, Os01t0741300.00, Os03t0136400.01, Os03t0150500.01, Os03t0150600.01, Os03t0150800.01, Os04t0185600.00, Os04t0186400.01, Os04t0186800.00, Os04t0508751.00, Os06t0324800.01, Os06t0325200.01, Os08t0564000.01, Os10t0444600.00, Os10t0444700.01	A2J10_01T0279200.1, A2J10_02T0097500.1, A2J10_02T0253400.1, A2J10_03T0030500.1, A2J10_03T0037600.1, A2J10_03T0037700.1, A2J10_04T0026900.1, A2J10_06T0122400.1, A2J10_06T0122500.1, A2J10_06T0122700.1, A2J10_08T0236000.3, A2J10_10T0113300.1, A2J10_10T0113400.1
OG0000010	NA	sadri36563-RA	OsR498G0102312600, OsR498G0102313000, OsR498G0102317300, OsR498G0102340300, OsR498G0102340700, OsR498G0510982800, OsR498G0510983700, OsR498G1018511200, OsR498G1119753600, OsR498G1120617700, OsR498G1120619100, OsR498G1120778300, OsR498G1221223500, OsR498G1221230900	Os01t0842400.01, Os01t0842500.01, Os01t0843800.00, Os01t0850700.02, Os01t0850800.00, Os03t0273200.01, Os03t0297900.00, Os05t0458500.00, Os05t0458600.01, Os10t0346300.01, Os11t0264000.00, Os11t0641500.01, Os11t0641800.01, Os11t0708100.01, Os12t0257600.00, Os12t0259800.00	A2J10_01T0417400.2, A2J10_01T0417600.1, A2J10_01T0418300.1, A2J10_01T0427800.1, A2J10_03T0080000.1, A2J10_07T0079400.1, A2J10_10T0078700.1, A2J10_11T0080200.1, A2J10_11T0213700.1, A2J10_11T0213900.1, A2J10_11T0241100.1, A2J10_12T0128800.1, A2J10_12T0128900.1
OG0000011	basmati00669-RA, basmati02700-RA, basmati08455-RA, basmati16841-RA, basmati23227-RA, basmati28513-RA, basmati29854-RA, basmati30398-RA, basmati34097-RA, basmati35595-RA	sadri00823-RA, sadri05067-RA, sadri06913-RA, sadri08502-RA, sadri09352-RA, sadri19842-RA, sadri20791-RA, sadri23329-RA, sadri31113-RA, sadri35676-RA	OsR498G0306549800, OsR498G0307099900, OsR498G0408595100, OsR498G0409538500, OsR498G1221987400	Os01t0869900.01, Os02t0551100.01, Os03t0390200.01, Os03t0610900.01, Os03t0764800.01, Os04t0432000.02, Os04t0691100.01, Os07t0622000.01, Os10t0564500.01, Os12t0586100.01	A2J10_01T0435900.1, A2J10_02T0213900.1, A2J10_03T0230500.1, A2J10_04T0324200.1, A2J10_05T0090000.1, A2J10_07T0242500.2, A2J10_10T0185000.1, A2J10_12T0159200.1
OG0000012	basmati11289-RA, basmati25035-RA	sadri24015-RA, sadri30644-RA	OsR498G0102462800, OsR498G0408741800, OsR498G0408810900, OsR498G0509690100, OsR498G0510874300, OsR498G0611931400, OsR498G0611931600, OsR498G0612751100, OsR498G0612751900, OsR498G0713468000, OsR498G1221047500, OsR498G1221048400, OsR498G1221079100	Os01t0882800.01, Os02t0102200.01, Os04t0490900.00, Os05t0424000.01, Os06t0228600.01, Os06t0228800.01, Os06t0556000.01, Os07t0134000.02, Os11t0195600.01, Os12t0181500.01, Os12t0181600.01, Os12t0194900.01, Os12t0195100.00	A2J10_01T0242300.1, A2J10_01T0444400.1, A2J10_02T0001900.1, A2J10_04T0139700.1, A2J10_05T0163400.1, A2J10_06T0073200.2, A2J10_06T0193200.1, A2J10_06T0193300.1, A2J10_11T0054400.1, A2J10_12T0031700.1, A2J10_12T0031800.1, A2J10_12T0043200.1, A2J10_12T0043500.1
OG0000013	basmati02930-RA, basmati06645-RA, basmati19350-RA, basmati20215-RA, basmati21059-RA, basmati27892-RA, basmati27895-RA, basmati27899-RA, basmati27901-RA, basmati27905-RA, basmati27926-RA, basmati27929-RA	sadri01050-RA, sadri12582-RA, sadri13401-RA, sadri15600-RA, sadri16547-RA, sadri16570-RA, sadri16579-RA, sadri16582-RA, sadri28051-RA	OsR498G0100177500, OsR498G0100191700, OsR498G0160087000, OsR498G0160095400, OsR498G0161153100, OsR498G0511383100	Os01t0149600.01, Os01t0152300.00, Os01t0152900.00, Os01t0153100.00, Os01t0153300.00, Os01t0839500.00, Os03t0279000.00, Os05t0460475.00, Os05t0574300.00	A2J10_01T0035800.1, A2J10_01T0036000.1, A2J10_01T0038200.1, A2J10_01T0415500.1, A2J10_05T0262000.1, A2J10_08T0185700.1
OG0000014	basmati03087-RA, basmati03090-RA, basmati03092-RA, basmati03096-RA, basmati13705-RA, basmati14793-RA, basmati30877-RA, basmati35395-RA, basmati37119-RA, basmati40437-RA	sadri01208-RA, sadri01211-RA, sadri01213-RA, sadri01215-RA, sadri02188-RA, sadri09181-RA, sadri26583-RA, sadri33735-RA, sadri37101-RA, sadri38012-RA	OsR498G0101690800, OsR498G0102220900, OsR498G0102221700, OsR498G0202863500, OsR498G0714623100	Os01t0658400.01, Os01t0658500.02, Os01t0819400.00, Os02t0120600.01, Os02t0261100.01, Os04t0667800.01, Os07t0577400.01, Os09t0293400.01	A2J10_01T0279600.1, A2J10_01T0389600.1, A2J10_01T0389700.1, A2J10_01T0390000.1, A2J10_02T0013900.1, A2J10_02T0117200.1, A2J10_04T0266000.1, A2J10_06T0177200.1, A2J10_12T0034700.1
OG0000015	NA	NA	OsR498G0714522500, OsR498G0714522700, OsR498G0714866500, OsR498G0714867300, OsR498G0714868500, OsR498G0714869100, OsR498G0714870700, OsR498G0714871500, OsR498G0714871700, OsR498G0714872100, OsR498G0714872500, OsR498G0714873100, OsR498G0714873500, OsR498G0714874300, OsR498G0714874500, OsR498G0714875500, OsR498G0714876300, OsR498G0767709500, OsR498G0767716800	Os07t0543500.00, Os07t0648233.00, Os07t0648400.00, Os07t0648900.00, Os07t0649100.00, Os07t0649300.00, Os07t0649500.00, Os07t0649800.00, Os07t0650100.00, Os07t0650200.00, Os07t0650375.00, Os07t0650600.04, Os07t0651600.00, Os07t0651800.00, Os07t0653000.00, Os07t0653050.00, Os07t0653900.01, Os07t0654450.00, Os07t0654700.00, Os07t0654900.00, Os07t0655201.00	A2J10_07T0265400.1, A2J10_07T0265500.1
OG0000016	basmati01151-RA, basmati03021-RA, basmati04487-RA, basmati07841-RA, basmati14437-RA, basmati19434-RA, basmati23695-RA, basmati26264-RA	sadri01139-RA, sadri03255-RA, sadri04617-RA, sadri07935-RA, sadri13328-RA, sadri14165-RA, sadri26906-RA, sadri32804-RA	OsR498G0102257200, OsR498G0203039100, OsR498G0204342200, OsR498G0204988800, OsR498G0408895000, OsR498G0565631900, OsR498G0613158400, OsR498G1018905000	Os01t0828900.00, Os02t0166800.01, Os02t0623400.00, Os02t0811000.01, Os04t0516200.01, Os05t0472000.00, Os06t0672400.01, Os10t0478000.01	A2J10_01T0407600.1, A2J10_02T0046900.1, A2J10_02T0261300.1, A2J10_02T0404000.1, A2J10_04T0156200.1, A2J10_05T0114600.1, A2J10_05T0181500.1, A2J10_06T0262700.1, A2J10_10T0128700.2
OG0000017	basmati26338-RA, basmati26339-RA, basmati26340-RA, basmati26346-RA, basmati26347-RA, basmati26348-RA, basmati26349-RA, basmati26350-RA, basmati26351-RA, basmati26352-RA, basmati26357-RA	sadri03325-RA, sadri03330-RA, sadri03331-RA, sadri39010-RA, sadri39011-RA, sadri39012-RA, sadri39019-RA, sadri39020-RA, sadri39026-RA	OsR498G0204949700, OsR498G0204951300, OsR498G0204953700, OsR498G0204954900	Os02t0800300.01, Os02t0800400.01, Os02t0800700.01, Os02t0800900.01, Os02t0801000.01, Os02t0801100.01, Os02t0801600.00	A2J10_02T0396400.1, A2J10_02T0396500.1, A2J10_02T0396600.1, A2J10_02T0396700.1, A2J10_02T0396800.1, A2J10_02T0396900.1, A2J10_02T0397000.1, A2J10_02T0397100.1, A2J10_09T0074000.1, A2J10_09T0074100.1
OG0000018	NA	NA	OsR498G0816588700, OsR498G0816588900, OsR498G0816589300, OsR498G0816589700, OsR498G0816590300, OsR498G1119460700, OsR498G1119461100	Os08t0551300.00, Os08t0551366.00, Os08t0551500.00, Os08t0551900.00, Os08t0552000.00, Os08t0552100.00, Os08t0552300.00, Os08t0552333.00, Os08t0552400.00, Os08t0552800.00, Os08t0552900.00, Os08t0553000.00, Os08t0553050.00, Os08t0553100.00, Os08t0553200.00, Os08t0553300.00, Os08t0553400.00, Os08t0553500.00, Os08t0553700.00, Os08t0553750.00, Os11t0159900.00, Os11t0160000.00	A2J10_08T0228800.1, A2J10_08T0228900.1, A2J10_08T0229000.1, A2J10_08T0229100.1, A2J10_08T0229200.1, A2J10_08T0229300.1, A2J10_08T0229400.1, A2J10_08T0229600.1, A2J10_08T0229800.1, A2J10_08T0229900.1, A2J10_08T0230000.1, A2J10_08T0230100.1
OG0000019	basmati07689-RA, basmati07690-RA, basmati07696-RA, basmati19823-RA, basmati30328-RA, basmati35698-RA	sadri07801-RA, sadri07807-RA, sadri09445-RA, sadri09541-RA, sadri10121-RA, sadri12951-RA, sadri23019-RA, sadri34459-RA	OsR498G0100531300, OsR498G0100531700, OsR498G0101318100, OsR498G0101598300, OsR498G0101743000, OsR498G0204301500, OsR498G0205059800, OsR498G0306325500, OsR498G0407517200, OsR498G0407983400, OsR498G0510239300, OsR498G0510825900, OsR498G0612348400, OsR498G0612767300, OsR498G0714191400, OsR498G0815497400, OsR498G0815640800, OsR498G0815641000, OsR498G0815702100, OsR498G0916643600, OsR498G1018019800, …	Os05t0523100.01, Os11t0671600.00	NA
OG0000020	basmati28192-RA, basmati28196-RA, basmati28198-RA, basmati28203-RA, basmati28207-RA	sadri16257-RA, sadri16261-RA, sadri16283-RA	OsR498G0100043700, OsR498G0100045600, OsR498G0100046400, OsR498G0100047600, OsR498G0100050400, OsR498G0100051200, OsR498G0100051800, OsR498G0100053000, OsR498G0100053600, OsR498G0100054600	Os01t0113300.01, Os01t0113400.01, Os01t0113700.00, Os01t0114100.01, Os01t0114400.00, Os01t0114600.00, Os01t0115500.00, Os01t0115700.00, Os01t0115750.00, Os01t0116000.00, Os01t0116200.01, Os01t0116400.01, Os01t0116800.00, Os01t0117200.01, Os01t0117400.00	A2J10_01T0009100.2, A2J10_01T0009200.1, A2J10_01T0012200.1, A2J10_01T0012400.1, A2J10_01T0012700.1, A2J10_01T0013200.1, A2J10_04T0047600.2
OG0000021	basmati02222-RA, basmati11837-RA, basmati14453-RA, basmati18888-RA, basmati18889-RA, basmati35797-RA, basmati41403-RA, basmati41404-RA	sadri16743-RA, sadri36278-RA, sadri36279-RA	OsR498G0100531100, OsR498G0100616300, OsR498G0100995000, OsR498G0101590100, OsR498G0101743400, OsR498G0306311600, OsR498G0307388900, OsR498G0307389100, OsR498G0509677500, OsR498G0510239100, OsR498G0612348600, OsR498G0612767100, OsR498G0815641600, OsR498G0815701900, OsR498G0916643800, OsR498G1018020000, OsR498G1221465200, OsR498G1221546800, OsR498G1221778000, OsR498G1221780100, OsR498G1222157400	Os08t0300100.01, Os11t0596000.00, Os12t0539700.01, Os12t0625200.02	A2J10_01T0261500.1, A2J10_11T0046100.1, A2J10_12T0068100.1
OG0000022	basmati03551-RA, basmati07766-RA, basmati10751-RA, basmati17210-RA, basmati17828-RA, basmati19018-RA, basmati37754-RA, basmati38775-RA, basmati38851-RA	sadri01637-RA, sadri05794-RA, sadri07865-RA, sadri11834-RA, sadri20211-RA, sadri20439-RA, sadri21723-RA, sadri21964-RA, sadri25478-RA	OsR498G0101999100, OsR498G0307336500, OsR498G0714136000, OsR498G1018869900	Os01t0750300.01, Os03t0808100.01, Os03t0837100.01, Os05t0176100.05, Os07t0208500.01, Os07t0252400.01, Os07t0424400.01, Os09t0422500.01, Os10t0467800.01	A2J10_01T0330500.1, A2J10_03T0073000.1, A2J10_03T0127600.1, A2J10_03T0357800.1, A2J10_03T0376800.2, A2J10_05T0043100.1, A2J10_07T0060500.1, A2J10_09T0118700.1
OG0000023	basmati30261-RA	NA	OsR498G1119571600, OsR498G1119571800, OsR498G1119573100, OsR498G1119573600, OsR498G1119574200, OsR498G1119574400, OsR498G1119574800, OsR498G1119575000, OsR498G1119575200, OsR498G1119575600, OsR498G1119575800, OsR498G1119582800, OsR498G1119596800, OsR498G1119598200, OsR498G1119600000, OsR498G1119601000, OsR498G1119601400, OsR498G1119654700	Os11t0200950.03, Os11t0201299.01, Os11t0201360.01, Os11t0201900.00, Os11t0202000.01, Os11t0202200.01, Os11t0202300.02, Os11t0202400.00, Os11t0205900.00, Os11t0208400.01, Os11t0209200.01, Os11t0209502.00, Os11t0231600.01	A2J10_02T0150200.1, A2J10_11T0057700.2, A2J10_11T0058000.1, A2J10_11T0058200.1, A2J10_11T0059200.1, A2J10_11T0060900.2, A2J10_11T0068400.1
OG0000024	basmati09062-RA, basmati09063-RA, basmati09064-RA, basmati09067-RA, basmati09070-RA, basmati09074-RA, basmati09103-RA	sadri10119-RA, sadri10120-RA, sadri10123-RA, sadri10125-RA, sadri10127-RA, sadri10149-RA	OsR498G1120353500, OsR498G1120381200, OsR498G1120384800, OsR498G1120384900, OsR498G1120386200, OsR498G1120386500, OsR498G1221872900	Os11t0559200.00, Os11t0568800.00, Os11t0569300.00, Os11t0569500.01, Os11t0569600.01, Os11t0569733.00, Os11t0569800.01, Os11t0570000.01	A2J10_11T0154100.1, A2J10_11T0154200.1, A2J10_11T0165000.1, A2J10_11T0166600.1, A2J10_11T0168600.1, A2J10_11T0168700.1, A2J10_11T0168800.1, A2J10_11T0168900.1, A2J10_11T0169000.1, A2J10_11T0169100.1, A2J10_11T0169200.1
OG0000025	basmati18085-RA, basmati18087-RA, basmati18090-RA, basmati31162-RA, basmati31213-RA, basmati31214-RA, basmati31258-RA, basmati31261-RA, basmati31262-RA, basmati31313-RA	sadri25724-RA, sadri25726-RA, sadri32419-RA, sadri32465-RA, sadri32466-RA, sadri32512-RA, sadri32514-RA, sadri37697-RA	OsR498G0510009000, OsR498G0510010200, OsR498G1018181100, OsR498G1018222000, OsR498G1018222500, OsR498G1018241300, OsR498G1018243700	Os05t0212900.00, Os05t0213100.00, Os10t0158400.00, Os10t0162856.00, Os10t0167900.00, Os10t0168300.00, Os10t0177300.00	A2J10_05T0123300.1, A2J10_05T0123600.1, A2J10_10T0028500.1, A2J10_10T0034300.1, A2J10_10T0034500.1, A2J10_10T0038800.1
OG0000026	basmati00735-RA, basmati02271-RA, basmati21529-RA, basmati33462-RA, basmati39419-RA	sadri00394-RA, sadri05017-RA, sadri16943-RA, sadri18672-RA, sadri30115-RA, sadri34301-RA	OsR498G0100356100, OsR498G0100962700, OsR498G0102619200, OsR498G0204120100, OsR498G0305945000, OsR498G0409548500, OsR498G0714693400, OsR498G0714922100, OsR498G0815061000, OsR498G1119688900	Os01t0201000.01, Os01t0367700.01, Os01t0925700.01, Os02t0559300.02, Os07t0596600.02, Os08t0112500.01, Os11t0242500.01, Os12t0203000.01	A2J10_01T0070900.1, A2J10_01T0167900.1, A2J10_01T0486700.1, A2J10_02T0218700.1, A2J10_03T0151700.1, A2J10_04T0326300.1, A2J10_08T0008400.1, A2J10_11T0073900.2, A2J10_12T0047000.1
OG0000027	basmati03192-RA, basmati04491-RA, basmati14433-RA, basmati16065-RA, basmati16964-RA, basmati24159-RA, basmati34490-RA, basmati40527-RA	sadri01310-RA, sadri13724-RA, sadri17555-RA, sadri20674-RA, sadri21549-RA, sadri26909-RA, sadri32801-RA	OsR498G0100678600, OsR498G0102167900, OsR498G0203041500, OsR498G0305083300, OsR498G0306725900, OsR498G0307152300, OsR498G0510837700, OsR498G0613156400	Os01t0282800.02, Os01t0805900.01, Os02t0167300.01, Os03t0105600.01, Os03t0661300.01, Os03t0780600.01, Os05t0413200.01, Os06t0671900.01	A2J10_01T0126100.1, A2J10_01T0379900.1, A2J10_02T0047200.1, A2J10_03T0003700.1, A2J10_03T0259500.1, A2J10_05T0157100.1, A2J10_06T0262300.1
OG0000028	basmati07642-RA, basmati07644-RA, basmati07645-RA, basmati07649-RA, basmati07650-RA, basmati07658-RA, basmati07660-RA, basmati07661-RA, basmati07664-RA, basmati07665-RA	sadri07758-RA, sadri07762-RA, sadri07763-RA, sadri07774-RA, sadri07775-RA, sadri07779-RA	OsR498G1018828000, OsR498G1018828400, OsR498G1018830200, OsR498G1018830800, OsR498G1018832400, OsR498G1018833700, OsR498G1018834200, OsR498G1018834800, OsR498G1018835400, OsR498G1018836000, OsR498G1018836200, OsR498G1018836400	Os10t0452300.01, Os10t0453900.01, Os10t0454200.01, Os10t0454300.01	A2J10_10T0116800.3, A2J10_10T0117600.1, A2J10_10T0117700.1, A2J10_10T0118500.1, A2J10_10T0118700.2, A2J10_10T0118900.1
OG0000029	basmati15070-RA, basmati30506-RA, basmati34905-RA, basmati34996-RA, basmati36494-RA, basmati38328-RA, basmati40847-RA, basmati40848-RA, basmati41219-RA	sadri06759-RA, sadri14973-RA, sadri19322-RA, sadri31010-RA, sadri33795-RA, sadri34087-RA, sadri36027-RA, sadri37524-RA	OsR498G0203789100, OsR498G0204667600, OsR498G0305376800, OsR498G0306482100, OsR498G0407483500, OsR498G0408207800, OsR498G0714701500, OsR498G0815590600, OsR498G0815692300, OsR498G0916923600	Os06t0632700.01, Os09t0268600.01, Os10t0104700.01, Os12t0597300.01	A2J10_03T0224700.1, A2J10_05T0084000.1, A2J10_08T0057400.1, A2J10_08T0090700.1, A2J10_08T0090800.1, A2J10_10T0140000.1
OG0000030	basmati24608-RA, basmati24610-RA, basmati24611-RA, basmati32144-RA, basmati32145-RA, basmati32147-RA, basmati32149-RA, basmati34517-RA, basmati34602-RA, basmati38904-RA	sadri17447-RA, sadri17528-RA, sadri18029-RA, sadri18030-RA, sadri18031-RA, sadri31861-RA, sadri31864-RA, sadri38314-RA	OsR498G0100669200, OsR498G1119378200, OsR498G1119379400, OsR498G1220890200	Os01t0268100.01, Os01t0279400.01, Os11t0134900.01, Os11t0135000.01, Os11t0135300.00, Os11t0135900.01, Os12t0132800.01, Os12t0133000.00, Os12t0133100.02	A2J10_01T0116500.1, A2J10_01T0124000.1, A2J10_03T0395500.1, A2J10_06T0180600.1, A2J10_11T0019000.1, A2J10_11T0019100.1
OG0000031	NA	sadri05628-RA	OsR498G0100148200, OsR498G0100581900, OsR498G0100893000, OsR498G0100893200, OsR498G0101327900, OsR498G0101349000, OsR498G0203644600, OsR498G0306300800, OsR498G0306707200, OsR498G0407570300, OsR498G0407753100, OsR498G0509855000, OsR498G0509874600, OsR498G0510032100, OsR498G0510058300, OsR498G0510304700, OsR498G0510364500, OsR498G0510501400, OsR498G0510501600, OsR498G0613277400, OsR498G0714147100, …	Os01t0553901.01, Os09t0265800.01	A2J10_12T0069100.1
OG0000032	basmati31603-RA, basmati31610-RA, basmati31618-RA, basmati31625-RA, basmati31642-RA, basmati31648-RA, basmati31652-RA, basmati31654-RA, basmati31655-RA	sadri12157-RA, sadri12162-RA, sadri12167-RA, sadri12172-RA, sadri12186-RA, sadri12187-RA, sadri12196-RA, sadri12199-RA, sadri12200-RA, sadri12201-RA	OsR498G0917213700, OsR498G0917214100, OsR498G0917215500, OsR498G0917236000, OsR498G0917239000, OsR498G0917239600, OsR498G0917242100	Os09t0348600.00, Os09t0349100.00, Os09t0356000.00, Os09t0356800.01, Os09t0359500.01	A2J10_09T0078300.1, A2J10_09T0078500.1, A2J10_09T0078600.1, A2J10_09T0079500.1, A2J10_11T0101000.1
OG0000033	basmati04075-RA, basmati05444-RA, basmati11633-RA, basmati12162-RA, basmati13806-RA, basmati22745-RA, basmati22748-RA, basmati26067-RA, basmati40693-RA	sadri02864-RA, sadri02868-RA, sadri03064-RA, sadri14399-RA, sadri14478-RA, sadri24334-RA, sadri24845-RA, sadri33223-RA, sadri38116-RA	OsR498G0101175200, OsR498G0305132300, OsR498G0305163200, OsR498G0611502200, OsR498G0613339400	Os01t0533100.00, Os02t0832400.02, Os03t0119500.01, Os03t0128200.01, Os06t0113150.00, Os06t0182300.01	A2J10_01T0204000.1, A2J10_01T0204400.3, A2J10_02T0420900.1, A2J10_03T0024100.3, A2J10_06T0008400.1, A2J10_06T0042600.1, A2J10_06T0301900.1
OG0000034	basmati13735-RA, basmati19237-RA, basmati20326-RA, basmati23449-RA, basmati35880-RA, basmati37729-RA, basmati41147-RA	sadri02416-RA, sadri09614-RA, sadri12478-RA, sadri20237-RA, sadri21765-RA, sadri23111-RA, sadri38041-RA	OsR498G0101554700, OsR498G0203351900, OsR498G0307324500, OsR498G0511427800, OsR498G1120680000, OsR498G1221861300	Os01t0618900.01, Os02t0256100.01, Os03t0833800.01, Os05t0587000.01, Os07t0245200.01, Os11t0658800.01, Os12t0554800.01	A2J10_01T0253700.1, A2J10_02T0113400.1, A2J10_03T0375100.1, A2J10_04T0306900.1, A2J10_05T0273500.1, A2J10_11T0226200.1, A2J10_11T0236800.2, A2J10_12T0141400.1
OG0000035	basmati28197-RA, basmati28199-RA, basmati28209-RA	sadri16256-RA, sadri16266-RA, sadri16280-RA	OsR498G0100043400, OsR498G0100045100, OsR498G0100046700, OsR498G0100047300, OsR498G0100047900, OsR498G0100050900, OsR498G0100052100, OsR498G0100054700, OsR498G0100056100, OsR498G0160026800	Os01t0113200.01, Os01t0113500.01, Os01t0113800.01, Os01t0114700.00, Os01t0114900.00, Os01t0115600.01, Os01t0115900.00, Os01t0116900.00, Os01t0117100.00, Os01t0117300.00, Os01t0117500.00, Os01t0117700.00	A2J10_01T0009000.1, A2J10_01T0011300.1, A2J10_01T0011400.1, A2J10_01T0012100.1, A2J10_01T0012500.1, A2J10_01T0013100.1, A2J10_01T0013600.1
OG0000036	basmati00194-RA, basmati07511-RA, basmati07512-RA, basmati09412-RA, basmati18204-RA, basmati18205-RA, basmati23556-RA, basmati23558-RA, basmati23559-RA, basmati23651-RA, basmati32982-RA, basmati32983-RA, basmati33668-RA, basmati40056-RA, basmati40057-RA, basmati40058-RA	sadri05427-RA, sadri07627-RA, sadri08401-RA, sadri10405-RA, sadri14205-RA, sadri25835-RA, sadri34370-RA, sadri36385-RA, sadri38339-RA	OsR498G0203551000	Os01t0379800.00, Os01t0722550.00, Os05t0232800.00, Os05t0256350.00, Os10t0549900.01, Os11t0500100.00, Os12t0537000.00, Os12t0538000.00, Os12t0538066.00	NA
OG0000037	NA	NA	OsR498G0307124500, OsR498G0408956200, OsR498G0408956500, OsR498G0713458800, OsR498G0713459800, OsR498G0713460400, OsR498G0713461200, OsR498G0713461800, OsR498G0713462200, OsR498G0713462600, OsR498G0713463000, OsR498G0713464000, OsR498G0713939900, OsR498G0714621000, OsR498G0766912000, OsR498G0766912600, OsR498G0766913200, OsR498G0916878900	Os03t0772600.01, Os04t0531500.01, Os07t0129800.00, Os07t0129900.00, Os07t0130200.01, Os07t0131500.00, Os07t0262600.00, Os07t0283125.00, Os07t0575700.01, Os09t0268100.00	A2J10_07T0017600.1, A2J10_07T0018400.1, A2J10_07T0018500.1, A2J10_07T0085700.1, A2J10_07T0085800.1, A2J10_07T0200500.1, A2J10_10T0112000.1
OG0000038	basmati00341-RA, basmati10613-RA, basmati10614-RA, basmati21281-RA, basmati30670-RA, basmati33940-RA, basmati35012-RA	sadri05316-RA, sadri28257-RA, sadri33898-RA	OsR498G0203881300, OsR498G0816235600, OsR498G0916863800, OsR498G0916866800, OsR498G0917544800, OsR498G0917545900, OsR498G0917546100, OsR498G0917546600	Os02t0503100.00, Os08t0456200.00, Os09t0263933.00, Os09t0264400.01, Os09t0441100.01, Os09t0441400.01, Os09t0441600.00, Os09t0441625.00, Os09t0441700.00	A2J10_02T0189600.1, A2J10_08T0163000.2, A2J10_09T0036100.1, A2J10_09T0132400.1, A2J10_09T0132500.1, A2J10_09T0132600.1, A2J10_09T0132700.1
OG0000039	basmati10975-RA, basmati22657-RA, basmati31822-RA, basmati32944-RA, basmati36710-RA, basmati37556-RA, basmati41351-RA	sadri02795-RA, sadri08486-RA, sadri17400-RA, sadri18325-RA, sadri23711-RA, sadri28093-RA, sadri32352-RA, sadri34026-RA, sadri34339-RA, sadri34404-RA	OsR498G0100597900, OsR498G0100872700, OsR498G0101011200, OsR498G0101275600, OsR498G0408688000, OsR498G0714828400, OsR498G1119511700, OsR498G1120115700, OsR498G1120201400	Os01t0373400.01, Os01t0549300.01, Os06t0716600.00, Os08t0178900.00, Os09t0241700.01	A2J10_01T0171200.1, A2J10_01T0178500.1, A2J10_11T0044700.1
OG0000040	basmati03875-RA, basmati03877-RA, basmati19992-RA, basmati22739-RA, basmati22743-RA, basmati30291-RA	sadri01963-RA, sadri01964-RA, sadri02860-RA, sadri02862-RA, sadri12788-RA, sadri34499-RA	OsR498G0101178700, OsR498G0101819100, OsR498G0101822500, OsR498G0203571800, OsR498G0511287900	Os01t0290700.01, Os01t0533900.01, Os01t0534700.00, Os01t0695700.00, Os01t0695800.01, Os05t0137200.01, Os05t0548300.01, Os05t0548500.00	A2J10_01T0131400.1, A2J10_01T0204600.2, A2J10_01T0205100.2, A2J10_01T0396100.1, A2J10_01T0396200.1, A2J10_01T0396600.1, A2J10_05T0019400.1, A2J10_05T0240800.3, A2J10_12T0091200.1
OG0000041	basmati00089-RA, basmati00093-RA, basmati28341-RA, basmati34100-RA	sadri05502-RA, sadri05504-RA, sadri19998-RA, sadri35679-RA	OsR498G0203724800, OsR498G0306085700, OsR498G0408671900, OsR498G0611565400, OsR498G0665967300, OsR498G0665967900, OsR498G0665968200	Os02t0457100.00, Os02t0457300.00, Os03t0390600.02, Os06t0130900.00, Os06t0159725.00, Os06t0160001.00, Os11t0155900.00	A2J10_02T0160400.1, A2J10_02T0160600.1, A2J10_02T0295500.1, A2J10_03T0177000.1, A2J10_05T0055000.1, A2J10_05T0173100.1, A2J10_06T0028700.1, A2J10_06T0028800.1, A2J10_06T0028900.1, A2J10_06T0153300.1, A2J10_11T0032300.1
OG0000042	basmati26637-RA, basmati26641-RA	sadri03606-RA, sadri03609-RA	OsR498G0203402400, OsR498G0204823700, OsR498G0204824500, OsR498G0204824700, OsR498G0204825300, OsR498G0204825700, OsR498G0261694500, OsR498G0611842900, OsR498G0611844000, OsR498G0611844600, OsR498G0611844900	Os02t0275200.01, Os02t0763200.01, Os02t0763800.01, Os02t0763900.01, Os02t0764200.01, Os02t0764400.01, Os06t0211600.01, Os06t0212100.01, Os06t0212300.00, Os06t0212400.00, Os06t0212500.01	A2J10_02T0123800.1, A2J10_02T0124000.1, A2J10_02T0369500.1, A2J10_02T0369800.1, A2J10_06T0061800.1, A2J10_06T0061900.1, A2J10_06T0062100.1
OG0000043	NA	NA	OsR498G0203482500, OsR498G0203485500, OsR498G0204399600, OsR498G0713463800, OsR498G0713465300, OsR498G0916878800	Os02t0298200.01, Os02t0299000.00, Os02t0640500.01, Os04t0531400.01, Os07t0130100.01, Os07t0131375.00, Os07t0133000.01, Os09t0268000.00	A2J10_01T0241500.1, A2J10_02T0138000.1, A2J10_02T0138500.1, A2J10_02T0273900.1, A2J10_03T0247500.1, A2J10_03T0247600.1, A2J10_03T0248000.1, A2J10_03T0248200.1, A2J10_03T0332800.1, A2J10_04T0170500.1, A2J10_07T0017700.1, A2J10_07T0018100.1, A2J10_07T0018200.1, A2J10_07T0114200.1, A2J10_07T0114400.1, A2J10_09T0037600.1, A2J10_09T0037700.1, A2J10_12T0001000.1, A2J10_12T0001200.1
OG0000044	basmati01163-RA, basmati01165-RA, basmati01166-RA, basmati12781-RA, basmati12784-RA, basmati24258-RA, basmati35639-RA	sadri04600-RA, sadri04602-RA, sadri04604-RA, sadri04605-RA, sadri09387-RA, sadri13623-RA, sadri28958-RA, sadri28960-RA	OsR498G0204354400, OsR498G0204355400, OsR498G0262191000, OsR498G0407560600, OsR498G0408906400	Os02t0626100.01, Os02t0626400.01, Os02t0626600.00, Os02t0627100.01, Os04t0518100.01, Os04t0518400.01, Os05t0427400.00, Os12t0520200.01	A2J10_02T0262700.1, A2J10_02T0262900.1, A2J10_04T0157400.1, A2J10_05T0165500.1
OG0000045	basmati05931-RA, basmati05932-RA, basmati26230-RA, basmati26231-RA, basmati29855-RA, basmati33265-RA, basmati33266-RA, basmati33267-RA	sadri03225-RA, sadri06912-RA, sadri14936-RA, sadri18492-RA, sadri18493-RA, sadri18494-RA	OsR498G0205002100, OsR498G0205002300, OsR498G1119606600, OsR498G1119607600	Os02t0637700.01, Os02t0815400.01, Os02t0815500.01, Os03t0189400.01, Os03t0189600.01, Os07t0621800.01, Os11t0210300.01, Os11t0210500.01, Os11t0210600.01	A2J10_02T0406000.1, A2J10_03T0045300.1, A2J10_03T0045500.1, A2J10_07T0242200.1, A2J10_07T0242300.1
OG0000046	basmati00781-RA, basmati04438-RA, basmati10534-RA, basmati14463-RA, basmati21558-RA, basmati24256-RA, basmati30603-RA	sadri04980-RA, sadri11633-RA, sadri13625-RA, sadri26888-RA, sadri30091-RA, sadri30914-RA, sadri32853-RA	OsR498G0203023900, OsR498G0306435600, OsR498G0917592600	Os01t0877400.01, Os02t0164300.02, Os02t0566800.01, Os03t0577500.01, Os05t0427200.01, Os06t0679500.01, Os08t0116900.01, Os09t0452900.01	A2J10_01T0024700.1, A2J10_02T0044400.1, A2J10_02T0222800.1, A2J10_05T0165400.5, A2J10_06T0267500.2, A2J10_08T0011100.1, A2J10_09T0138400.1
OG0000047	basmati15807-RA, basmati15832-RA	sadri06116-RA, sadri34066-RA	OsR498G0101625300, OsR498G0160417700, OsR498G0305612100, OsR498G0509788100, OsR498G0510980000, OsR498G0613070300, OsR498G0613163400, OsR498G0613164200, OsR498G0714330400, OsR498G0714343100, OsR498G0815331200, OsR498G0917473300, OsR498G0917592100, OsR498G0917709100, OsR498G0917969900, OsR498G1019120700, OsR498G1070093600	Os01t0328400.01, Os05t0160200.01, Os06t0650100.01, Os06t0673500.01, Os07t0489500.00, Os07t0492200.00, Os07t0493033.00, Os09t0420800.01, Os09t0452700.00, Os10t0491801.00	A2J10_03T0074900.1
OG0000048	basmati36351-RA, basmati36352-RA, basmati36354-RA, basmati36359-RA, basmati36361-RA	sadri18838-RA, sadri18844-RA, sadri35897-RA, sadri35898-RA, sadri35903-RA, sadri35904-RA	OsR498G0815509100, OsR498G0815509300, OsR498G0815509700, OsR498G0815510300, OsR498G0815644600, OsR498G1119802300, OsR498G1119802700, OsR498G1119803100, OsR498G1119803900, OsR498G1119804500, OsR498G1119804900, OsR498G1119805500, OsR498G1119807500, OsR498G1119807900	Os08t0238200.01, Os08t0238500.00, Os08t0239300.01, Os11t0275000.00, Os11t0275200.01, Os11t0275500.01	A2J10_11T0087900.1
OG0000049	basmati00631-RA, basmati07306-RA, basmati16244-RA, basmati16706-RA, basmati26210-RA, basmati26533-RA, basmati27020-RA, basmati36555-RA, basmati37954-RA	sadri03500-RA, sadri05095-RA, sadri07441-RA, sadri20023-RA, sadri21375-RA, sadri33350-RA, sadri36599-RA	OsR498G0204870100, OsR498G0307403800, OsR498G1069805600	Os02t0777700.00, Os03t0860700.00, Os10t0339400.01, Os10t0395100.01	A2J10_02T0210200.1, A2J10_02T0380400.1, A2J10_02T0407700.3, A2J10_03T0276200.2, A2J10_03T0398700.1, A2J10_06T0167300.2, A2J10_10T0074300.1, A2J10_10T0096000.1
OG0000050	basmati11384-RA, basmati11385-RA, basmati11389-RA, basmati11391-RA, basmati11392-RA, basmati11394-RA, basmati28411-RA, basmati28415-RA	sadri19931-RA, sadri24104-RA, sadri24105-RA, sadri24106-RA, sadri24108-RA	OsR498G0408644000, OsR498G0611854600, OsR498G0611854800, OsR498G0611856400, OsR498G0611856600, OsR498G0611857200, OsR498G0611857400, OsR498G0611857600	Os04t0443750.00, Os04t0443801.02, Os06t0215500.01, Os06t0215600.02, Os06t0215900.02, Os06t0216200.00	A2J10_06T0063800.1, A2J10_06T0064000.1, A2J10_06T0064400.1, A2J10_07T0228300.1
OG0000051	basmati09806-RA	NA	OsR498G0409332800, OsR498G0409334400, OsR498G0409336200, OsR498G0409337500, OsR498G0409338000, OsR498G0917918000, OsR498G0917918600, OsR498G0917919800, OsR498G0917920000, OsR498G0917921800, OsR498G0917924000	Os04t0631800.00, Os04t0632100.01, Os04t0632500.00, Os04t0633300.00, Os04t0633600.00, Os04t0633800.00, Os09t0550300.00, Os09t0550600.00, Os09t0551000.00, Os09t0551201.00, Os09t0551251.00, Os09t0551400.00, Os09t0551500.00	A2J10_01T0009500.1, A2J10_01T0009800.1, A2J10_01T0010000.1, A2J10_01T0010300.1, A2J10_09T0199000.1, A2J10_09T0199500.1
OG0000052	basmati15287-RA, basmati21614-RA, basmati21615-RA, basmati21617-RA, basmati21620-RA	sadri30026-RA, sadri30032-RA	OsR498G0714602900, OsR498G0815097400, OsR498G0815098200, OsR498G0815098800, OsR498G0815100800, OsR498G1222070900, OsR498G1222075500, OsR498G1222080000, OsR498G1222081400, OsR498G1222082300	Os07t0569800.01, Os08t0123900.00, Os08t0124000.02, Os08t0124100.01, Os08t0124500.01, Os08t0124600.00, Os08t0124700.01, Os08t0125200.01, Os08t0125800.01, Os12t0606000.00	A2J10_07T0195700.1, A2J10_08T0015300.1, A2J10_08T0015500.1, A2J10_12T0119100.1
OG0000053	basmati03923-RA, basmati04766-RA, basmati14236-RA, basmati21899-RA, basmati26387-RA, basmati32701-RA	sadri02006-RA, sadri03369-RA, sadri27094-RA, sadri28069-RA, sadri29765-RA, sadri32550-RA, sadri35217-RA	OsR498G0101799100, OsR498G0204936000, OsR498G0613018300, OsR498G0815247400, OsR498G0816352400	Os01t0689800.01, Os02t0190800.01, Os02t0796600.01, Os08t0161500.01, Os08t0487900.01, Os12t0286600.01	A2J10_01T0300700.1, A2J10_02T0064900.2, A2J10_02T0393400.1, A2J10_06T0235400.1, A2J10_08T0034500.1, A2J10_08T0184000.1, A2J10_12T0076300.2
OG0000054	basmati11250-RA, basmati14791-RA, basmati19745-RA, basmati22715-RA, basmati26052-RA, basmati26801-RA, basmati30220-RA, basmati36964-RA	sadri02841-RA, sadri03049-RA, sadri03765-RA, sadri13026-RA, sadri17160-RA, sadri23974-RA, sadri26585-RA, sadri34565-RA	OsR498G0101213800, OsR498G0611952100	Os01t0229400.02, Os02t0120800.01, Os02t0312600.01, Os02t0742200.01, Os02t0834000.01, Os05t0513800.01, Os06t0234200.03	A2J10_01T0089600.1, A2J10_02T0146300.1, A2J10_02T0347000.1, A2J10_02T0421800.1, A2J10_05T0216900.1, A2J10_06T0077000.1
OG0000055	basmati16752-RA	sadri20875-RA	OsR498G0100513600, OsR498G0101617700, OsR498G0102224100, OsR498G0204406200, OsR498G0305086700, OsR498G0409105600, OsR498G0463964700, OsR498G0510258200, OsR498G0510443600, OsR498G0510750600, OsR498G0564979800, OsR498G0612268800, OsR498G0612616100, OsR498G0613148300, OsR498G0713611400, OsR498G0713798000, OsR498G0714436900, OsR498G0815097600, OsR498G0815417000, OsR498G0816275900, OsR498G0917044300, …	Os04t0603800.01, Os06t0497600.01	NA
OG0000056	basmati38181-RA, basmati38186-RA, basmati38198-RA, basmati38199-RA	sadri19436-RA, sadri19439-RA, sadri19440-RA, sadri19441-RA, sadri19446-RA, sadri19450-RA, sadri19456-RA, sadri19462-RA	OsR498G0408336800, OsR498G0408337400, OsR498G0408338800, OsR498G0408340800, OsR498G0408343800, OsR498G0408344400, OsR498G0408353500	Os04t0368000.01, Os04t0368300.00, Os04t0368800.00, Os04t0370100.01, Os04t0370900.01, Os04t0372100.00	A2J10_04T0080900.1, A2J10_04T0081100.1, A2J10_04T0081300.1, A2J10_04T0081800.2, A2J10_04T0082500.1, A2J10_04T0083200.1
OG0000057	basmati09093-RA, basmati14605-RA, basmati14609-RA, basmati14611-RA, basmati39515-RA, basmati39521-RA	sadri10141-RA, sadri18881-RA, sadri18883-RA, sadri26754-RA, sadri26756-RA, sadri26760-RA	OsR498G0202938400, OsR498G0612375300, OsR498G1119541700, OsR498G1119825800, OsR498G1119828400, OsR498G1120361100	Os02t0139700.01, Os02t0140200.01, Os02t0140400.01, Os11t0189600.01, Os11t0285000.01, Os11t0286800.01, Os11t0562100.01	A2J10_03T0018400.1, A2J10_03T0018700.1, A2J10_06T0164200.1, A2J10_11T0052100.1, A2J10_11T0220600.1
OG0000058	basmati03436-RA, basmati10709-RA, basmati16890-RA, basmati18453-RA, basmati19713-RA, basmati36422-RA	sadri01524-RA, sadri11796-RA, sadri13056-RA, sadri20742-RA, sadri22496-RA, sadri35963-RA	OsR498G0102057400, OsR498G0307119200, OsR498G0511162600, OsR498G0713440600, OsR498G0815556900, OsR498G0917495200	Os03t0770800.01, Os05t0510800.01, Os07t0124750.00, Os08t0253800.01, Os09t0428000.00	A2J10_01T0342400.1, A2J10_01T0356200.1, A2J10_03T0332000.1, A2J10_05T0214600.1, A2J10_07T0015400.2, A2J10_08T0078200.1, A2J10_09T0122500.2
OG0000059	basmati10853-RA, basmati10854-RA, basmati10855-RA	sadri11922-RA, sadri11923-RA, sadri11924-RA	OsR498G0917419000, OsR498G0917419200, OsR498G0917419400, OsR498G0917419600, OsR498G0917419800	Os09t0404300.00, Os09t0404400.00, Os09t0404500.00, Os09t0404600.00, Os09t0404700.00, Os09t0404800.01, Os09t0405001.00, Os09t0405200.00, Os09t0405300.01, Os09t0405400.00, Os09t0405500.01, Os09t0405600.01, Os09t0405900.00, Os09t0406000.00, Os09t0406100.00, Os09t0406200.00, Os09t0406300.00, Os09t0406400.00, Os09t0406500.00	NA
OG0000060	basmati02440-RA, basmati04926-RA, basmati21591-RA, basmati24082-RA, basmati31855-RA	sadri00568-RA, sadri13790-RA, sadri18293-RA, sadri30056-RA, sadri30352-RA, sadri32483-RA	OsR498G0100057500, OsR498G0102538200, OsR498G0510801700, OsR498G0612917100, OsR498G0815090000, OsR498G1018229200, OsR498G1119486400, OsR498G1221020700	Os01t0118000.01, Os01t0905800.01, Os05t0402700.01, Os06t0608700.01, Os08t0120600.01, Os10t0163340.01, Os11t0171300.01	A2J10_06T0222900.1, A2J10_08T0013300.1, A2J10_09T0039600.1, A2J10_12T0026000.1
OG0000061	basmati13779-RA, basmati13780-RA, basmati13781-RA, basmati13790-RA, basmati13836-RA, basmati29967-RA	sadri34800-RA, sadri38085-RA, sadri38086-RA, sadri38097-RA, sadri38148-RA	OsR498G0203314300, OsR498G0203330200, OsR498G0203333100, OsR498G0203333800, OsR498G0203334100, OsR498G0203382500, OsR498G0203382800	Os02t0242600.01, Os02t0248800.01, Os02t0249600.01, Os02t0249800.01, Os02t0249900.01, Os02t0268100.01, Os02t0268300.00	A2J10_01T0244700.1, A2J10_02T0102200.1, A2J10_02T0109200.1, A2J10_02T0109400.1, A2J10_02T0109500.1
OG0000062	basmati14708-RA, basmati18234-RA, basmati29592-RA, basmati30115-RA, basmati36920-RA	sadri07145-RA, sadri17203-RA, sadri25862-RA, sadri26662-RA, sadri34657-RA, sadri35422-RA	OsR498G0100493200, OsR498G0202888400, OsR498G0203461800, OsR498G0510111700, OsR498G0714892500, OsR498G0714892700	Os01t0234900.01, Os02t0128800.01, Os02t0293400.01, Os03t0356414.01, Os05t0238200.01, Os07t0659700.01, Os07t0659800.01	A2J10_01T0092700.1, A2J10_02T0023100.1, A2J10_02T0132600.1, A2J10_03T0154100.1, A2J10_07T0273100.1, A2J10_09T0025400.1
OG0000063	basmati16270-RA, basmati25389-RA, basmati25391-RA, basmati25394-RA, basmati25398-RA, basmati37953-RA	sadri20024-RA, sadri21348-RA, sadri35067-RA, sadri35068-RA, sadri35074-RA, sadri35078-RA	OsR498G0306837400, OsR498G0307403900, OsR498G0815994400, OsR498G0815995400, OsR498G0815999400, OsR498G0868383700	Os03t0690500.00, Os03t0860600.01, Os08t0390200.01, Os08t0390700.01, Os08t0391700.00, Os08t0392100.00	A2J10_03T0278200.1, A2J10_03T0398600.1, A2J10_08T0133300.1, A2J10_08T0133600.1, A2J10_08T0134100.1, A2J10_08T0134500.1
OG0000064	basmati01180-RA, basmati12797-RA, basmati25669-RA, basmati38415-RA, basmati38417-RA, basmati38419-RA, basmati38422-RA	sadri04585-RA, sadri05881-RA, sadri05883-RA, sadri05884-RA, sadri05887-RA, sadri28944-RA, sadri37970-RA	OsR498G0204364100, OsR498G0407801400, OsR498G0408917700, OsR498G0714192100, OsR498G0714192300, OsR498G0714192500	Os02t0629200.02, Os04t0233400.01, Os04t0521100.01, Os07t0448100.01, Os07t0448800.01	A2J10_02T0264200.1, A2J10_04T0158600.1, A2J10_08T0168200.1, A2J10_08T0168500.1, A2J10_11T0093300.1
OG0000065	basmati18398-RA, basmati18400-RA, basmati18413-RA, basmati18414-RA, basmati18416-RA, basmati18418-RA, basmati18419-RA, basmati18420-RA	sadri22531-RA, sadri22532-RA, sadri22533-RA, sadri22534-RA, sadri22536-RA, sadri22537-RA, sadri22552-RA, sadri22554-RA	OsR498G0713415100, OsR498G0713423300, OsR498G0713424800	Os07t0118200.00, Os07t0118250.00, Os07t0119800.00, Os07t0120000.00, Os07t0120100.01, Os07t0120300.00, Os07t0120500.00, Os07t0120650.01	A2J10_07T0010800.1, A2J10_07T0011700.1, A2J10_07T0011800.1
OG0000066	basmati36689-RA	sadri11711-RA	OsR498G0203895900, OsR498G0203960200, OsR498G0204304700, OsR498G0204497400, OsR498G0305264500, OsR498G0306387000, OsR498G0306909500, OsR498G0307160600, OsR498G0407411300, OsR498G0407594500, OsR498G0408239500, OsR498G0409179200, OsR498G0509811500, OsR498G0511042000, OsR498G0612800600, OsR498G0713962200, OsR498G0714202700, OsR498G1018796900, OsR498G1019177600, OsR498G1119514000, OsR498G1119525000, …	Os02t0142100.01, Os02t0671800.01	NA
OG0000067	NA	NA	OsR498G0100833700, OsR498G0306013400, OsR498G0306013500, OsR498G0306015100, OsR498G0306016300, OsR498G0306017500, OsR498G0306018300, OsR498G0306018500, OsR498G0509685100, OsR498G0509686100, OsR498G0509686700, OsR498G0714832600, OsR498G0714833300, OsR498G0714833700, OsR498G0714834500, OsR498G0767689800	Os01t0327400.01, Os03t0368000.00, Os03t0368300.01, Os03t0368900.01, Os03t0369000.01, Os03t0369600.00, Os05t0135200.01, Os05t0135500.01, Os07t0638600.00, Os07t0639000.01, Os07t0639400.01	A2J10_03T0164400.1, A2J10_03T0164600.1, A2J10_05T0014500.1
OG0000068	NA	NA	OsR498G0102302100, OsR498G0305678500, OsR498G0305681400, OsR498G0306484600, OsR498G0306911100, OsR498G0307287500, OsR498G0510681800, OsR498G0510891600, OsR498G0510988400, OsR498G0815367800	Os01t0840100.01, Os02t0115900.01, Os03t0276500.01, Os03t0277300.01, Os03t0710500.00, Os03t0821100.01, Os05t0367800.00, Os05t0428600.01, Os05t0460000.01, Os08t0197700.00, Os11t0703900.01	A2J10_01T0416100.1, A2J10_02T0010800.1, A2J10_03T0082200.1, A2J10_03T0083300.1, A2J10_03T0225100.1, A2J10_03T0291600.1, A2J10_03T0366400.1, A2J10_11T0238400.1, A2J10_12T0128100.1
OG0000069	basmati35810-RA	NA	OsR498G0815569000, OsR498G1119693000, OsR498G1120539400, OsR498G1120709100, OsR498G1120709900, OsR498G1120710900, OsR498G1120711700, OsR498G1120714700, OsR498G1171153600	Os11t0623800.00, Os11t0673600.00, Os11t0673900.00, Os11t0674400.00, Os11t0675200.00, Os11t0676050.00, Os11t0676100.00, Os11t0676200.00, Os11t0676500.00, Os11t0676800.00, Os11t0677000.00, Os11t0677101.00	A2J10_04T0037100.1, A2J10_07T0257800.1, A2J10_07T0258300.1, A2J10_08T0129800.1, A2J10_09T0049800.1, A2J10_11T0074500.1, A2J10_11T0204400.1
OG0000070	basmati33398-RA, basmati33399-RA, basmati33402-RA, basmati33404-RA, basmati33406-RA, basmati33408-RA	sadri18613-RA, sadri18614-RA, sadri18617-RA, sadri18620-RA, sadri18621-RA, sadri18622-RA	OsR498G1119644200, OsR498G1119646400, OsR498G1119649900, OsR498G1170474400, OsR498G1170475800	Os04t0219600.01, Os11t0226933.01, Os11t0227100.00, Os11t0227200.01, Os11t0227700.01, Os11t0229300.00, Os11t0229400.01, Os11t0229500.01	A2J10_11T0067700.1, A2J10_11T0067800.1, A2J10_11T0068100.1, A2J10_11T0068200.1
OG0000071	basmati01172-RA, basmati03068-RA, basmati07855-RA, basmati17789-RA, basmati27793-RA, basmati30875-RA	sadri01184-RA, sadri04592-RA, sadri07950-RA, sadri16683-RA, sadri25441-RA, sadri37103-RA	OsR498G0100222800, OsR498G0102236300, OsR498G0204359100, OsR498G0509822000, OsR498G0612588000, OsR498G1018913100	Os01t0167500.01, Os02t0628200.01, Os05t0168700.01, Os06t0506200.01, Os10t0479700.01	A2J10_01T0047600.1, A2J10_01T0392300.1, A2J10_02T0263500.1, A2J10_05T0038900.1, A2J10_06T0177000.1, A2J10_10T0129500.1
OG0000072	basmati06975-RA, basmati24573-RA, basmati24574-RA, basmati24579-RA, basmati27279-RA, basmati29392-RA, basmati32174-RA	sadri07313-RA, sadri15903-RA, sadri18008-RA, sadri19067-RA, sadri31891-RA	OsR498G0407911400, OsR498G0714991300, OsR498G1119368100, OsR498G1119370100, OsR498G1220874100, OsR498G1220874300	Os03t0320100.01, Os07t0686900.01, Os11t0131900.01, Os11t0132600.01, Os12t0128700.01, Os12t0128800.01	A2J10_03T0117700.1, A2J10_04T0181500.1, A2J10_04T0299200.2, A2J10_07T0290700.2, A2J10_11T0017300.1
OG0000073	basmati01199-RA, basmati01200-RA, basmati01202-RA, basmati01204-RA, basmati01206-RA, basmati33066-RA	sadri04552-RA, sadri04555-RA, sadri04558-RA, sadri04560-RA, sadri04561-RA, sadri34288-RA	OsR498G0100957400, OsR498G0204376600, OsR498G0204377400, OsR498G0204378000, OsR498G0204378400, OsR498G0204378600, OsR498G0204379000, OsR498G0408025300, OsR498G0408334000	Os01t0365000.00, Os02t0632800.01, Os02t0632900.00, Os02t0633066.00	A2J10_01T0166400.1, A2J10_02T0268800.1, A2J10_02T0268900.1, A2J10_02T0269000.1
OG0000074	NA	NA	OsR498G0408053200, OsR498G0408057200, OsR498G0408137500, OsR498G0408139100, OsR498G0464194100, OsR498G0613087200, OsR498G0613113200, OsR498G0613114800, OsR498G0613115200, OsR498G0613116000, OsR498G0613116400, OsR498G0613118400	Os04t0317400.00, Os04t0317500.01, Os04t0317800.01, Os04t0329200.00, Os04t0329300.00, Os06t0655200.01, Os06t0662225.00, Os06t0662500.00, Os06t0662600.00, Os06t0662850.00, Os06t0662900.00, Os06t0663300.00	A2J10_04T0065400.1, A2J10_04T0065700.1, A2J10_04T0065800.1, A2J10_06T0249500.1, A2J10_06T0256400.1
OG0000075	basmati19830-RA, basmati19831-RA, basmati19833-RA, basmati19835-RA, basmati19836-RA, basmati19837-RA, basmati28132-RA	sadri12937-RA, sadri12938-RA, sadri12939-RA, sadri12940-RA, sadri12942-RA, sadri16343-RA	OsR498G0100082200, OsR498G0511212300, OsR498G0511212900, OsR498G0511214700, OsR498G0511215100, OsR498G0916869900	Os05t0524500.01, Os05t0524732.00, Os05t0525000.00, Os05t0525501.00, Os05t0525600.00	A2J10_01T0017300.1, A2J10_01T0384000.1, A2J10_05T0227000.1, A2J10_09T0036400.1
OG0000076	basmati04649-RA, basmati09746-RA, basmati20523-RA, basmati20525-RA, basmati20526-RA	sadri10872-RA, sadri27543-RA, sadri27545-RA, sadri30573-RA, sadri32660-RA	OsR498G0612796800, OsR498G0815615600, OsR498G0816593500, OsR498G0816593900, OsR498G0816594700, OsR498G0917942100	Os06t0568000.01, Os06t0650600.01, Os08t0554900.01, Os08t0555000.01, Os08t0555200.01, Os09t0557800.01	A2J10_06T0200100.1, A2J10_06T0246300.1, A2J10_08T0084200.1, A2J10_08T0230500.1, A2J10_08T0230700.1, A2J10_09T0203900.1
OG0000077	basmati05117-RA, basmati05741-RA, basmati07411-RA, basmati14004-RA, basmati17179-RA, basmati34896-RA	sadri07535-RA, sadri14760-RA, sadri20464-RA, sadri27297-RA, sadri30532-RA, sadri33786-RA	OsR498G0203225400, OsR498G0612814100, OsR498G0916928500, OsR498G1018704300	Os02t0217600.02, Os03t0167700.01, Os03t0805300.01, Os06t0574500.01, Os09t0284200.01, Os10t0410600.02	A2J10_01T0343300.1, A2J10_02T0090100.1, A2J10_03T0355800.1, A2J10_04T0192000.1, A2J10_06T0203900.1, A2J10_09T0046700.1
OG0000078	basmati04701-RA, basmati11663-RA, basmati14275-RA, basmati17705-RA, basmati26330-RA, basmati33243-RA	sadri03317-RA, sadri24363-RA, sadri25370-RA, sadri27060-RA, sadri32612-RA, sadri34107-RA	OsR498G0100861300, OsR498G0204959400, OsR498G0509774400, OsR498G0611716100, OsR498G0613050500	Os01t0337500.00, Os02t0802500.01, Os05t0156900.01, Os06t0178900.01, Os06t0644200.01	A2J10_01T0155700.1, A2J10_02T0060600.1, A2J10_02T0398400.1, A2J10_05T0032900.1, A2J10_06T0039600.1, A2J10_06T0242200.1
OG0000079	basmati18426-RA, basmati18428-RA, basmati18430-RA, basmati18431-RA	sadri22521-RA, sadri22524-RA	OsR498G0713426500, OsR498G0713426900, OsR498G0713427900, OsR498G0713428100, OsR498G0713428500, OsR498G0713428900, OsR498G0713429300, OsR498G0713429500	Os04t0105900.00, Os07t0120900.01, Os07t0121000.01, Os07t0121100.01, Os07t0121800.01, Os07t0122000.01, Os07t0122100.01, Os07t0122200.01, Os07t0122300.01	A2J10_04T0002200.1, A2J10_07T0012200.1, A2J10_07T0012300.1, A2J10_07T0012600.1, A2J10_07T0012700.1
OG0000080	basmati33162-RA	sadri34189-RA	OsR498G0160466300, OsR498G1019033100, OsR498G1019033500, OsR498G1019034100, OsR498G1019034500, OsR498G1019034800, OsR498G1019034900, OsR498G1019035500, OsR498G1070131600, OsR498G1070134900	Os10t0513400.00, Os10t0513900.01, Os10t0514300.00, Os10t0514450.00, Os10t0514500.00, Os10t0514700.00, Os10t0514901.00, Os10t0515200.01, Os10t0515400.00, Os10t0515900.01	A2J10_02T0087300.1, A2J10_10T0151100.3, A2J10_10T0151300.1, A2J10_10T0151500.1, A2J10_10T0151600.1, A2J10_10T0151700.1
OG0000081	NA	NA	OsR498G0100810200, OsR498G0101190000, OsR498G0101491300, OsR498G0101623400, OsR498G0102032000, OsR498G0203529400, OsR498G0203725800, OsR498G0305191200, OsR498G0305540200, OsR498G0305832800, OsR498G0306333300, OsR498G0306373600, OsR498G0307403400, OsR498G0407411900, OsR498G0407692700, OsR498G0407763200, OsR498G0408331900, OsR498G0510522900, OsR498G0611695500, OsR498G0713641100, OsR498G0916746300, …	Os03t0627900.01, Os04t0191000.01, Os04t0682600.01	A2J10_09T0044600.1
OG0000082	basmati05420-RA, basmati07243-RA, basmati26937-RA, basmati26945-RA, basmati29558-RA, basmati30381-RA, basmati31153-RA, basmati32246-RA, basmati32704-RA, basmati41301-RA	sadri07172-RA, sadri07375-RA, sadri17940-RA, sadri18913-RA, sadri31130-RA, sadri32409-RA, sadri33264-RA, sadri33272-RA, sadri35220-RA, sadri38560-RA, sadri38633-RA	OsR498G0510284700, OsR498G1018175300, OsR498G1221332300	Os11t0272900.01	A2J10_10T0091300.1, A2J10_12T0076500.1
OG0000083	basmati03117-RA, basmati12689-RA, basmati18510-RA, basmati20935-RA, basmati22349-RA, basmati22350-RA, basmati25961-RA, basmati25962-RA, basmati32417-RA, basmati38723-RA, basmati39004-RA	sadri01238-RA, sadri02553-RA, sadri03341-RA, sadri06000-RA, sadri26095-RA, sadri26096-RA, sadri26419-RA, sadri27024-RA, sadri27932-RA, sadri29046-RA, sadri32478-RA, sadri33649-RA, sadri39147-RA	NA	Os08t0446700.00	A2J10_01T0214300.1, A2J10_07T0019000.1
OG0000084	basmati09296-RA, basmati11000-RA, basmati26919-RA, basmati27168-RA, basmati29109-RA, basmati33095-RA, basmati33535-RA, basmati33566-RA, basmati38323-RA	sadri18744-RA, sadri18771-RA, sadri19327-RA, sadri33492-RA, sadri34261-RA, sadri38207-RA	OsR498G0408211800, OsR498G0612262100, OsR498G0612425500, OsR498G1119724600, OsR498G1120265100	Os01t0361000.02	A2J10_01T0164500.1, A2J10_03T0141200.1, A2J10_04T0070300.1, A2J10_06T0102400.1, A2J10_07T0269900.1, A2J10_11T0145600.1
OG0000085	basmati09709-RA, basmati09713-RA	sadri10837-RA, sadri10842-RA	OsR498G0204977600, OsR498G0917195400, OsR498G0917701900, OsR498G0917703700, OsR498G0917950700, OsR498G0917951900, OsR498G0917952300, OsR498G0917953300, OsR498G1221251800, OsR498G1221593100	Os02t0807800.01, Os08t0378300.00, Os08t0501600.00, Os09t0482640.01, Os09t0561450.00, Os09t0561500.01, Os09t0561600.01, Os09t0562600.01	A2J10_08T0122500.1, A2J10_09T0158500.1, A2J10_09T0206100.1, A2J10_09T0206400.1, A2J10_10T0119500.1
OG0000086	basmati01804-RA, basmati05757-RA, basmati10379-RA, basmati10982-RA	sadri03880-RA, sadri11491-RA, sadri14773-RA, sadri23719-RA	OsR498G0100226700, OsR498G0204688900, OsR498G0305294400, OsR498G0305870800, OsR498G0612146400, OsR498G0917677600, OsR498G1120145600	Os01t0168600.01, Os02t0726500.01, Os03t0169000.01, Os03t0328100.01, Os06t0284200.02, Os09t0475500.01	A2J10_01T0048600.1, A2J10_01T0344600.1, A2J10_02T0335300.1, A2J10_03T0132800.1, A2J10_06T0105000.1, A2J10_09T0154100.1
OG0000087	basmati10695-RA, basmati10697-RA, basmati10700-RA, basmati10705-RA, basmati10707-RA	sadri11781-RA, sadri11783-RA, sadri11785-RA, sadri11790-RA, sadri11793-RA	OsR498G0917496800, OsR498G0917497800, OsR498G0917499400, OsR498G0917501000, OsR498G0917501600, OsR498G0969195100	Os09t0428300.00, Os09t0428600.00, Os09t0429000.00, Os09t0429200.00, Os09t0429400.00, Os09t0429500.00	A2J10_09T0122900.1, A2J10_09T0123300.2, A2J10_09T0123500.1, A2J10_09T0123900.1, A2J10_09T0124100.1
OG0000088	basmati22567-RA, basmati32247-RA, basmati32771-RA	sadri22774-RA, sadri23346-RA	OsR498G0101116100, OsR498G0102125400, OsR498G0203502800, OsR498G0916913300, OsR498G1120736300	Os02t0518950.01	A2J10_01T0228200.1, A2J10_01T0274200.1, A2J10_02T0180400.2, A2J10_03T0196700.1, A2J10_03T0210100.1, A2J10_04T0030600.2, A2J10_04T0204400.2, A2J10_05T0093000.1, A2J10_06T0173200.1, A2J10_07T0088100.1, A2J10_08T0118700.1, A2J10_08T0138200.1, A2J10_09T0142200.1, A2J10_09T0146400.1, A2J10_10T0058000.1, A2J10_12T0066400.1
OG0000089	basmati05285-RA, basmati13857-RA, basmati17525-RA, basmati18039-RA, basmati34415-RA, basmati36777-RA, basmati39381-RA	sadri16979-RA, sadri17337-RA, sadri17622-RA, sadri25195-RA, sadri25682-RA, sadri27440-RA, sadri30693-RA	OsR498G0100559700, OsR498G0612721100	Os01t0252100.01, Os01t0296100.01, Os02t0236200.01, Os05t0134000.03, Os05t0207500.01, Os06t0547900.01	A2J10_01T0104700.1, A2J10_01T0135800.1, A2J10_02T0100500.1, A2J10_04T0100500.1, A2J10_05T0014000.2
OG0000090	basmati13724-RA, basmati24411-RA, basmati32352-RA, basmati32353-RA	sadri17846-RA, sadri31969-RA, sadri32045-RA, sadri38030-RA	OsR498G0102681100, OsR498G0203356800, OsR498G0307134800, OsR498G0714424300, OsR498G0714424700, OsR498G1018001900, OsR498G1119298400, OsR498G1170461100, OsR498G1220831700, OsR498G1220833300	Os01t0942900.01, Os01t0943800.01, Os05t0124000.01, Os05t0124600.01, Os07t0515700.01, Os07t0515900.00, Os10t0102200.00, Os11t0219400.01, Os12t0118800.01	NA
OG0000091	basmati18895-RA, basmati26381-RA	sadri03363-RA, sadri09100-RA, sadri22086-RA	OsR498G0305068300, OsR498G0305342800, OsR498G0306830100, OsR498G0409413100, OsR498G0510483600, OsR498G0611725400, OsR498G0713669500, OsR498G0815517200, OsR498G1222181700	Os02t0797300.01, Os03t0100800.01, Os03t0183900.01, Os03t0689300.01, Os04t0656100.01, Os05t0319800.01, Os06t0181500.02, Os07t0191200.01, Os08t0241800.01, Os12t0638700.01	A2J10_02T0394100.1, A2J10_03T0000600.1, A2J10_06T0041900.1
OG0000092	basmati07028-RA	sadri15952-RA	OsR498G0100074200, OsR498G0102174700, OsR498G0204109300, OsR498G0306472800, OsR498G0408354000, OsR498G0409326900, OsR498G0409508200, OsR498G0509602600, OsR498G0510020700, OsR498G0510453900, OsR498G0613119600, OsR498G0613134200, OsR498G0713993600, OsR498G0815166500, OsR498G0815807400, OsR498G0916735100, OsR498G1018813700, OsR498G1019235400, OsR498G1119718000, OsR498G1120711900, OsR498G1221488900, …	Os03t0375717.00, Os04t0629600.02	NA
OG0000093	basmati08964-RA, basmati33120-RA, basmati41308-RA, basmati41315-RA	sadri38738-RA	OsR498G0100123800, OsR498G0102122600, OsR498G0102172600, OsR498G0307018200, OsR498G0407952700, OsR498G0408051400, OsR498G0408926100, OsR498G0509778200, OsR498G0714176600, OsR498G0714987600, OsR498G0815468500, OsR498G0815987300, OsR498G0916732300, OsR498G0917219800, OsR498G0917223800, OsR498G1019222500, OsR498G1119493000, OsR498G1220875200, OsR498G1221656000	Os01t0114800.01	A2J10_12T0097700.1
OG0000094	basmati19074-RA, basmati30496-RA	sadri31023-RA	OsR498G0203108100	Os02t0184650.00, Os02t0184800.00, Os02t0185350.00, Os02t0185633.00, Os02t0185766.00, Os02t0278450.00, Os02t0570800.00, Os03t0594250.00, Os03t0595050.00, Os04t0586850.00, Os06t0641066.00, Os06t0641575.00, Os06t0641866.00, Os06t0641932.00, Os06t0642250.00, Os06t0671375.00, Os07t0218832.00, Os10t0172000.00, Os10t0439862.00, Os10t0439986.00	A2J10_02T0061400.1, A2J10_06T0240000.1
OG0000095	basmati00340-RA, basmati21280-RA, basmati21670-RA, basmati40173-RA	sadri28256-RA, sadri37535-RA, sadri37538-RA	OsR498G0203881600, OsR498G0408771900	Os01t0377250.00, Os02t0186950.00, Os03t0248400.00, Os03t0417750.00, Os05t0320750.00, Os05t0494050.00, Os06t0102200.00, Os06t0349750.00, Os06t0640599.00, Os06t0640933.00, Os06t0642550.01, Os08t0131150.00, Os09t0263972.00, Os09t0441250.00, Os09t0530350.00, Os10t0196400.00, Os10t0512450.00	NA
OG0000096	basmati03391-RA, basmati03584-RA, basmati17072-RA, basmati17988-RA, basmati18741-RA, basmati39438-RA	sadri01484-RA, sadri01669-RA, sadri16925-RA, sadri20568-RA, sadri22226-RA, sadri25631-RA	OsR498G0101979400, OsR498G0307192700	Os01t0198200.01, Os01t0744300.01, Os01t0772600.01, Os03t0793500.01, Os05t0200500.02, Os07t0171300.01	A2J10_01T0069200.1, A2J10_01T0326300.1, A2J10_01T0359100.1, A2J10_03T0347000.1, A2J10_05T0061600.1, A2J10_07T0035900.1
OG0000097	basmati09451-RA, basmati09459-RA	sadri10436-RA, sadri10440-RA	OsR498G1120171000, OsR498G1120171200, OsR498G1120171210, OsR498G1120172400, OsR498G1120173400, OsR498G1120175400, OsR498G1120175900, OsR498G1120179800	Os11t0492200.00, Os11t0492300.00, Os11t0492500.00, Os11t0494100.00	A2J10_11T0130500.1, A2J10_11T0130800.1, A2J10_11T0130900.1, A2J10_11T0131000.1, A2J10_11T0131100.1, A2J10_11T0131200.1, A2J10_11T0131500.1, A2J10_11T0131800.1, A2J10_11T0132000.1, A2J10_11T0133000.1
OG0000098	basmati02231-RA, basmati03139-RA, basmati03140-RA, basmati23838-RA	sadri00353-RA, sadri01262-RA, sadri01263-RA, sadri14028-RA	OsR498G0102200800, OsR498G0102201400, OsR498G0102638700, OsR498G0510674500, OsR498G0510674700, OsR498G0510676300, OsR498G0510678900	Os01t0813700.01, Os01t0813800.02, Os01t0930800.01, Os05t0365600.01, Os05t0366000.00, Os05t0366600.01, Os05t0366800.00	A2J10_01T0385800.2, A2J10_05T0127900.1, A2J10_05T0128100.1, A2J10_05T0132500.1
OG0000099	basmati04167-RA, basmati08100-RA, basmati29718-RA, basmati29872-RA, basmati33930-RA	sadri06901-RA, sadri07035-RA, sadri08185-RA, sadri33124-RA, sadri35521-RA	OsR498G0306008700, OsR498G0613299500, OsR498G0714768800, OsR498G0714839200, OsR498G1019025000	Os03t0366200.01, Os06t0714200.01, Os07t0619800.02, Os07t0641200.01, Os10t0510700.00	A2J10_03T0162000.1, A2J10_06T0293900.1, A2J10_07T0241100.1, A2J10_07T0259600.1, A2J10_10T0149500.1
OG0000100	basmati33271-RA, basmati33288-RA, basmati33291-RA, basmati33294-RA, basmati33295-RA, basmati33307-RA, basmati33764-RA	sadri18500-RA, sadri18512-RA, sadri18515-RA, sadri18519-RA, sadri18520-RA, sadri18533-RA, sadri36480-RA	OsR498G1119611200, OsR498G1119611800, OsR498G1119615600	Os11t0211300.01, Os11t0212000.00, Os11t0213800.01	A2J10_01T0181200.1, A2J10_02T0339000.1, A2J10_03T0123800.1, A2J10_03T0335600.1, A2J10_11T0062000.1
OG0000101	basmati16296-RA, basmati25227-RA, basmati26805-RA, basmati31447-RA, basmati37635-RA	sadri03769-RA, sadri12035-RA, sadri20324-RA, sadri21324-RA, sadri34904-RA	OsR498G0204747400, OsR498G0306855500, OsR498G0307297600, OsR498G0816096900, OsR498G0917320100	Os02t0741800.01, Os03t0694500.01, Os03t0823800.01, Os08t0420600.01, Os09t0381100.01	A2J10_02T0346600.1, A2J10_03T0280700.1, A2J10_03T0368700.1, A2J10_08T0141400.1, A2J10_09T0096500.1
OG0000102	basmati13590-RA, basmati13592-RA, basmati13593-RA, basmati13596-RA, basmati13597-RA, basmati13687-RA, basmati27349-RA	sadri08865-RA, sadri08866-RA, sadri08870-RA, sadri08873-RA, sadri19131-RA	OsR498G0409299100, OsR498G0409299700, OsR498G0409301900, OsR498G0409303300, OsR498G0409303900, OsR498G0409304500, OsR498G0409304900, OsR498G0464748200, OsR498G1119645100	Os04t0623066.01	A2J10_01T0449400.1, A2J10_04T0243400.1, A2J10_04T0243700.1
OG0000103	basmati09533-RA, basmati24046-RA, basmati41406-RA	sadri13824-RA	OsR498G0203602900, OsR498G0203665800, OsR498G0203750400, OsR498G0204280900, OsR498G0306363500, OsR498G0510239500, OsR498G0510826100, OsR498G0713577000, OsR498G0815059000, OsR498G0916645000, OsR498G0916979600, OsR498G1018048100, OsR498G1018584500, OsR498G1018968000, OsR498G1119658700	Os01t0646700.02, Os03t0423850.01, Os04t0206200.01, Os04t0357300.01, Os07t0255200.01, Os08t0112000.00	NA
OG0000104	basmati11170-RA, basmati37052-RA	sadri17083-RA	OsR498G0100430000, OsR498G0100430400, OsR498G0204735300, OsR498G0510004600, OsR498G0611997000, OsR498G0816111200, OsR498G0917376000	Os01t0219600.00, Os01t0220100.01, Os02t0151300.01, Os02t0738600.01, Os05t0212300.01, Os06t0247900.01, Os08t0425300.00, Os09t0394300.01	A2J10_01T0082600.1, A2J10_01T0082800.1, A2J10_02T0036600.1, A2J10_02T0344100.1, A2J10_05T0123800.1, A2J10_06T0085600.1, A2J10_08T0144200.2
OG0000105	basmati05126-RA, basmati05723-RA, basmati06465-RA, basmati13983-RA, basmati22453-RA, basmati24264-RA	sadri02643-RA, sadri13616-RA, sadri14744-RA, sadri15440-RA, sadri27316-RA, sadri30541-RA	OsR498G0305283000	Os01t0580200.01, Os02t0219200.01, Os03t0165400.01, Os03t0255100.01, Os05t0428100.00, Os06t0573600.01	A2J10_01T0226400.1, A2J10_02T0090900.1, A2J10_04T0079400.1, A2J10_05T0166200.1, A2J10_06T0202900.1, A2J10_10T0016000.1
OG0000106	basmati01104-RA	sadri04667-RA	OsR498G0203876500, OsR498G0204300700, OsR498G0204301900, OsR498G0204303300, OsR498G0204305500, OsR498G0204307500, OsR498G0204310500, OsR498G0204311500, OsR498G0204315700	Os02t0615500.01, Os02t0615800.01, Os11t0172400.00, Os11t0173750.00	A2J10_02T0256700.1, A2J10_02T0257300.2, A2J10_02T0257500.1, A2J10_02T0257900.1, A2J10_02T0258200.1, A2J10_02T0258700.1, A2J10_02T0258800.1, A2J10_05T0126200.2, A2J10_11T0094700.1, A2J10_12T0079500.1
OG0000107	NA	NA	OsR498G0102750600, OsR498G0306938500, OsR498G0307332800, OsR498G0510924000, OsR498G1119468300, OsR498G1221004400	Os01t0866100.01, Os01t0964133.01, Os03t0718100.01, Os03t0836000.01, Os05t0106600.01, Os05t0438800.01, Os10t0510000.01, Os11t0163100.01, Os12t0163700.01	A2J10_01T0503300.1, A2J10_02T0295600.1, A2J10_03T0296900.1, A2J10_03T0376000.1, A2J10_05T0173200.1, A2J10_07T0153400.1, A2J10_10T0149100.3, A2J10_11T0037000.1, A2J10_12T0023200.1, A2J10_12T0194400.1
OG0000108	NA	NA	OsR498G0407958200, OsR498G0510160500, OsR498G0510169900, OsR498G0815383300, OsR498G0815385700, OsR498G0815387700	Os05t0257100.01, Os05t0261700.02, Os05t0263100.00, Os08t0202300.04, Os08t0203400.01, Os08t0203600.05	A2J10_04T0056500.1, A2J10_05T0079800.1, A2J10_05T0080600.2, A2J10_05T0080700.1, A2J10_05T0080900.1, A2J10_05T0081200.1, A2J10_05T0081300.1, A2J10_05T0081400.1, A2J10_06T0149000.1, A2J10_08T0058200.1, A2J10_08T0058300.1, A2J10_08T0063000.1, A2J10_08T0063100.2
OG0000109	basmati02808-RA, basmati06378-RA, basmati19254-RA, basmati31876-RA, basmati37565-RA	sadri00922-RA, sadri13496-RA, sadri15360-RA, sadri18274-RA, sadri32360-RA	OsR498G0305557700, OsR498G0510950000, OsR498G1018142600, OsR498G1119482600	Os01t0856500.01, Os03t0244600.01, Os05t0447200.01, Os10t0147400.01, Os11t0169200.00	A2J10_01T0431300.1, A2J10_03T0066200.1, A2J10_05T0176200.1, A2J10_10T0024200.1, A2J10_11T0039900.1
OG0000110	basmati31237-RA, basmati31244-RA, basmati31247-RA, basmati31249-RA, basmati36289-RA	sadri32486-RA, sadri32488-RA, sadri32497-RA, sadri32501-RA, sadri32502-RA, sadri35835-RA	OsR498G0815473200, OsR498G1018230300, OsR498G1018232300, OsR498G1018238100, OsR498G1018238900	Os08t0226300.00, Os10t0164500.00, Os10t0165300.01, Os10t0166600.01, Os10t0167200.00	A2J10_01T0485800.1, A2J10_02T0180000.1, A2J10_10T0032500.1
OG0000111	basmati33373-RA, basmati35740-RA, basmati35745-RA, basmati35754-RA	sadri09491-RA, sadri18591-RA	OsR498G0511050100, OsR498G1119644800, OsR498G1119647400, OsR498G1120488400, OsR498G1120731300, OsR498G1120732200, OsR498G1120736900	Os05t0479800.01, Os11t0222900.01, Os11t0684700.01, Os11t0686500.01	A2J10_03T0138700.1, A2J10_05T0186400.1, A2J10_11T0231500.1, A2J10_11T0231800.1, A2J10_11T0232100.1, A2J10_12T0174400.1, A2J10_12T0174600.1
OG0000112	basmati15827-RA, basmati15829-RA, basmati15838-RA, basmati38865-RA, basmati38866-RA	sadri21735-RA	OsR498G0714323900, OsR498G0714328400, OsR498G0714329200, OsR498G0714332300, OsR498G0767406200	Os07t0250100.00, Os07t0486700.00, Os07t0489200.01, Os07t0489300.01, Os07t0489950.01, Os07t0490100.01	A2J10_07T0077600.1, A2J10_07T0136200.1, A2J10_07T0136400.1, A2J10_07T0136900.1, A2J10_07T0137500.1, A2J10_07T0138100.1, A2J10_07T0138300.1
OG0000113	basmati00446-RA, basmati02854-RA, basmati15719-RA, basmati15999-RA, basmati19260-RA, basmati21624-RA, basmati22621-RA, basmati38254-RA, basmati39475-RA	sadri00971-RA, sadri02765-RA, sadri05239-RA, sadri06190-RA, sadri08996-RA, sadri13491-RA, sadri18835-RA, sadri19383-RA, sadri30021-RA	OsR498G0101301300, OsR498G0203938700, OsR498G0714380800, OsR498G0714381200	Os04t0354200.00	A2J10_11T0087800.1
OG0000114	basmati27896-RA, basmati27900-RA, basmati27902-RA, basmati27903-RA, basmati27907-RA, basmati27924-RA	sadri16566-RA, sadri16572-RA, sadri16575-RA, sadri16577-RA	OsR498G0100178400, OsR498G0100185300, OsR498G0100187100, OsR498G0100188900, OsR498G0100189500, OsR498G0100190500	Os01t0152000.01, Os01t0152600.00, Os01t0152687.00, Os01t0152800.01, Os01t0153000.00	A2J10_01T0036100.1, A2J10_01T0037600.1, A2J10_01T0038000.1
OG0000115	basmati00059-RA, basmati03088-RA, basmati03091-RA, basmati03094-RA, basmati03097-RA, basmati04389-RA, basmati09902-RA	sadri01209-RA, sadri01212-RA, sadri01214-RA, sadri01216-RA, sadri05530-RA, sadri11011-RA, sadri32900-RA	OsR498G0613205300	Os01t0819200.00, Os02t0448400.01, Os06t0685300.00, Os09t0538800.01	A2J10_01T0389500.1, A2J10_01T0389900.1, A2J10_02T0158900.1, A2J10_06T0270900.1, A2J10_09T0191100.1
OG0000116	basmati25256-RA, basmati31483-RA	sadri12060-RA	OsR498G0101936700, OsR498G0101994600, OsR498G0204915700, OsR498G0305483400, OsR498G0917302000, OsR498G0917393900	Os01t0730300.02, Os01t0749400.02, Os02t0790500.02, Os03t0224300.01, Os05t0517200.01, Os08t0414700.01, Os09t0376800.01, Os09t0397300.01	A2J10_01T0317800.1, A2J10_01T0329900.1, A2J10_02T0360100.1, A2J10_02T0389100.1, A2J10_03T0054300.1, A2J10_09T0092800.1, A2J10_09T0101100.1
OG0000117	basmati31643-RA, basmati31644-RA, basmati31646-RA, basmati31647-RA	sadri12189-RA, sadri12190-RA, sadri12193-RA, sadri12195-RA	OsR498G0917216200, OsR498G0917219200, OsR498G0917221000, OsR498G0917223000	Os09t0350900.01, Os09t0351700.00	A2J10_09T0077600.1, A2J10_09T0077700.1, A2J10_09T0077800.1, A2J10_09T0077900.1, A2J10_09T0078100.2, A2J10_11T0098400.1, A2J10_11T0098700.2, A2J10_11T0098900.1, A2J10_11T0099000.1, A2J10_11T0099700.1
OG0000118	basmati04794-RA, basmati09268-RA, basmati19186-RA, basmati30792-RA, basmati39749-RA	sadri04238-RA, sadri10285-RA, sadri21810-RA, sadri30228-RA, sadri37447-RA, sadri38189-RA	OsR498G0100724400, OsR498G0203649600, OsR498G0510938300, OsR498G0612995400, OsR498G0713854700, OsR498G0815660200, OsR498G0917758800, OsR498G1018032400, OsR498G1019268500, OsR498G1120281800	Os07t0238800.01, Os11t0534500.00	A2J10_05T0247000.1
OG0000119	basmati05682-RA, basmati07496-RA, basmati16076-RA, basmati17074-RA, basmati18768-RA	sadri07614-RA, sadri14703-RA, sadri20566-RA, sadri21538-RA, sadri22202-RA	OsR498G0305261600, OsR498G0306735500, OsR498G0307193300, OsR498G1018747300	Os03t0160600.01, Os03t0663700.01, Os03t0793600.00, Os07t0175900.01, Os10t0422500.01	A2J10_03T0042400.1, A2J10_03T0260800.1, A2J10_03T0347100.2, A2J10_04T0184600.1, A2J10_07T0038700.1
OG0000120	basmati17108-RA, basmati17111-RA, basmati17112-RA, basmati17113-RA, basmati18812-RA	sadri20528-RA, sadri20529-RA, sadri20530-RA, sadri20532-RA, sadri22162-RA	OsR498G0307209000, OsR498G0307210400, OsR498G0307211000, OsR498G0713634400	Os03t0797000.01, Os03t0797400.01, Os03t0797500.01, Os07t0182100.01	A2J10_02T0145600.1, A2J10_03T0349900.1, A2J10_03T0350000.1, A2J10_03T0350100.1, A2J10_03T0350200.1, A2J10_07T0042900.1
OG0000121	basmati03142-RA, basmati17242-RA, basmati19096-RA, basmati19097-RA, basmati19558-RA, basmati36681-RA	sadri01265-RA, sadri13214-RA, sadri17426-RA, sadri20404-RA, sadri21892-RA, sadri21893-RA	OsR498G0102200300, OsR498G0307258500	Os01t0265100.01, Os01t0813400.01, Os03t0811900.01, Os05t0489600.01, Os07t0223100.01, Os07t0223400.01	A2J10_03T0360900.1, A2J10_05T0201600.1, A2J10_09T0111000.1, A2J10_09T0111100.1
OG0000122	basmati02732-RA, basmati07379-RA, basmati24338-RA, basmati35566-RA	sadri00853-RA, sadri07509-RA, sadri09323-RA, sadri13549-RA, sadri25039-RA	OsR498G0102401200, OsR498G0102783200, OsR498G1018679200	Os01t0866500.01, Os01t0974800.01, Os02t0704900.01, Os04t0687100.01, Os05t0114000.01, Os05t0438500.01, Os10t0406100.01	A2J10_02T0295300.1, A2J10_04T0290700.1, A2J10_05T0172900.1, A2J10_07T0158100.1, A2J10_10T0102300.1
OG0000123	basmati09480-RA, basmati15481-RA, basmati29628-RA, basmati29629-RA, basmati29630-RA, basmati29632-RA, basmati29633-RA, basmati29637-RA, basmati29639-RA, basmati29640-RA, basmati29643-RA, basmati29644-RA, basmati29645-RA, basmati29647-RA	sadri07103-RA, sadri07105-RA, sadri07107-RA, sadri07112-RA, sadri07113-RA, sadri07114-RA, sadri07115-RA, sadri19262-RA	OsR498G0714872900	NA	A2J10_05T0017300.1
OG0000124	basmati01304-RA, basmati01305-RA, basmati12943-RA, basmati12948-RA	sadri04437-RA, sadri04439-RA, sadri04548-RA, sadri28803-RA, sadri28807-RA	OsR498G0204426800, OsR498G0204428200, OsR498G0408437300, OsR498G0408927000, OsR498G0408928500, OsR498G0409006200, OsR498G0409008000	Os02t0649900.01, Os02t0650300.01, Os04t0542200.01, Os04t0542800.01	A2J10_02T0278800.1, A2J10_02T0279000.1, A2J10_04T0174700.1, A2J10_04T0175000.1
OG0000125	basmati15604-RA, basmati40131-RA, basmati40132-RA, basmati40133-RA	sadri05889-RA, sadri06312-RA, sadri06313-RA, sadri06314-RA, sadri37574-RA, sadri37575-RA	OsR498G0714196800, OsR498G0714458500, OsR498G0714459300, OsR498G0714461100, OsR498G0767472600, OsR498G0767472900	Os07t0450000.01, Os07t0523100.00, Os07t0523150.00, Os07t0523300.01, Os07t0523500.02, Os07t0523700.02	A2J10_07T0169700.1, A2J10_08T0168000.1
OG0000126	basmati37334-RA	sadri02365-RA, sadri02513-RA	OsR498G0101482200, OsR498G0101483000, OsR498G0101580700, OsR498G0101582200, OsR498G0101582300, OsR498G0101582500, OsR498G0101583500, OsR498G0101585300, OsR498G0101932200	Os01t0602200.01, Os01t0602400.01, Os01t0602500.01, Os01t0627400.01, Os01t0627600.01, Os01t0627800.01, Os01t0627933.00, Os01t0628900.01	A2J10_01T0237100.1, A2J10_01T0237200.3, A2J10_01T0259900.1, A2J10_01T0260200.1
OG0000127	basmati35040-RA	NA	OsR498G0102498900, OsR498G0102499100, OsR498G0407891100, OsR498G0612789100, OsR498G0612789300, OsR498G0916851500, OsR498G0916852100, OsR498G0916852300, OsR498G0968828300, OsR498G1119655200, OsR498G1221042700, OsR498G1221442200	Os09t0256600.00, Os09t0258700.00, Os12t0178500.00	A2J10_04T0010400.1, A2J10_04T0043200.1, A2J10_05T0055700.1, A2J10_06T0143300.1, A2J10_09T0031900.1, A2J10_09T0032900.1, A2J10_09T0033400.1, A2J10_12T0030500.1
OG0000128	NA	NA	OsR498G0202823100, OsR498G0203209400, OsR498G0612844700, OsR498G0612845300, OsR498G0612847100, OsR498G0612848100, OsR498G0612849300, OsR498G0612849900, OsR498G0612852500	Os02t0211800.00, Os06t0585950.00, Os06t0585982.00, Os06t0586150.00, Os06t0587200.00	A2J10_02T0005800.1, A2J10_02T0079900.1, A2J10_02T0080400.1, A2J10_02T0080900.1, A2J10_02T0081100.1, A2J10_06T0208000.1, A2J10_06T0208400.1, A2J10_06T0209400.1, A2J10_10T0009600.1, A2J10_10T0009700.1
OG0000129	NA	NA	OsR498G0510516900, OsR498G0510518700, OsR498G0510518900, OsR498G0510519100, OsR498G0510519500, OsR498G0510519700, OsR498G0510521700, OsR498G0510521900, OsR498G0510523500, OsR498G0510526000, OsR498G0510528000, OsR498G0565363200, OsR498G0565369000, OsR498G0565369700	Os05t0328800.00, Os05t0329100.01, Os05t0329300.01, Os05t0329350.00, Os05t0329700.01, Os05t0330150.00, Os05t0330600.00, Os05t0331532.01, Os05t0331800.01, Os05t0332000.01	NA
OG0000130	basmati17045-RA, basmati17046-RA, basmati18687-RA, basmati37511-RA, basmati39811-RA, basmati39813-RA	sadri05594-RA, sadri05598-RA, sadri20591-RA, sadri22276-RA, sadri32308-RA	OsR498G0307183800, OsR498G0713994900, OsR498G1018112500	Os03t0790700.01, Os03t0790900.01, Os07t0164900.01, Os07t0282300.01, Os10t0138100.01	A2J10_03T0345000.1, A2J10_03T0345100.1, A2J10_07T0031500.1, A2J10_07T0090000.1
OG0000131	basmati00473-RA, basmati02265-RA, basmati28735-RA, basmati31325-RA	sadri00388-RA, sadri05217-RA, sadri19637-RA, sadri37709-RA	OsR498G0102621000, OsR498G0102622000, OsR498G0102622400, OsR498G0203953400, OsR498G0408468900	Os01t0926400.01, Os01t0926600.01, Os01t0926700.00, Os02t0520750.01, Os04t0398600.01, Os10t0180000.01	A2J10_01T0487300.1, A2J10_02T0196400.1, A2J10_04T0103000.1, A2J10_10T0040500.1
OG0000132	basmati16788-RA, basmati30440-RA, basmati30976-RA, basmati40379-RA, basmati40381-RA	sadri20839-RA, sadri31074-RA, sadri36828-RA, sadri37675-RA, sadri37676-RA	OsR498G0306243700, OsR498G0306523600, OsR498G0307076300, OsR498G1221500400, OsR498G1221501200	Os03t0425600.00, Os03t0604200.01, Os03t0757900.01, Os12t0443500.01, Os12t0443600.01	A2J10_01T0424900.1, A2J10_03T0198500.1, A2J10_03T0324000.1
OG0000133	basmati28707-RA	NA	OsR498G0204826900, OsR498G0204827200, OsR498G0408493900, OsR498G0613297500, OsR498G0816294500, OsR498G0816295500, OsR498G0917612100, OsR498G0917612900	Os02t0765400.00, Os02t0765600.01, Os06t0713800.01, Os08t0473600.01, Os08t0473900.01, Os09t0457400.01, Os09t0457600.00, Os09t0457800.01	A2J10_02T0370300.1, A2J10_02T0370400.1, A2J10_06T0293500.1, A2J10_08T0173600.1, A2J10_08T0173800.1, A2J10_09T0142500.1
OG0000134	basmati10317-RA, basmati10319-RA, basmati10320-RA, basmati10322-RA, basmati10324-RA	sadri11427-RA, sadri11428-RA, sadri11429-RA, sadri11431-RA, sadri11433-RA	OsR498G0917707100, OsR498G0917708900, OsR498G0917709300, OsR498G0969298100, OsR498G0969299600	Os09t0482800.01, Os09t0482840.01, Os09t0483100.01, Os09t0483300.01, Os09t0483500.01	A2J10_09T0158800.2, A2J10_09T0158900.1, A2J10_09T0159300.1
OG0000135	basmati01519-RA, basmati04795-RA, basmati08750-RA, basmati29582-RA, basmati39747-RA	sadri04194-RA, sadri04236-RA, sadri07155-RA, sadri09817-RA, sadri09818-RA, sadri10287-RA, sadri10288-RA, sadri30229-RA, sadri37448-RA	OsR498G0612993900, OsR498G0714896400, OsR498G0714896600, OsR498G0815659900, OsR498G1120281100, OsR498G1120281300	NA	A2J10_02T0307700.1, A2J10_02T0308000.1, A2J10_06T0143400.1
OG0000136	basmati01866-RA, basmati06215-RA, basmati16443-RA, basmati26856-RA, basmati35324-RA	sadri03814-RA, sadri09115-RA, sadri09116-RA, sadri15206-RA, sadri21185-RA	OsR498G0204723800, OsR498G0305479200, OsR498G0409423800, OsR498G0409424400	Os02t0735200.01, Os03t0223400.01, Os03t0712800.02, Os04t0659100.01, Os04t0659150.00	A2J10_02T0341700.1, A2J10_03T0053700.1, A2J10_03T0293800.1, A2J10_04T0258600.2
OG0000137	basmati00658-RA, basmati02007-RA, basmati17306-RA, basmati24886-RA, basmati31868-RA	sadri00131-RA, sadri05076-RA, sadri18281-RA, sadri24984-RA, sadri31597-RA	OsR498G0102745100, OsR498G0204088600, OsR498G0509572800	Os01t0962300.00, Os02t0550100.01, Os05t0106100.01, Os11t0169900.01, Os12t0168900.01	A2J10_01T0502000.1, A2J10_02T0213000.1, A2J10_07T0153100.1, A2J10_11T0040500.1, A2J10_12T0025700.1
OG0000138	basmati07102-RA, basmati24472-RA, basmati29441-RA, basmati32289-RA, basmati36516-RA	sadri07272-RA, sadri16019-RA, sadri17901-RA, sadri31992-RA, sadri36562-RA	OsR498G0305895300, OsR498G0714961800, OsR498G1018512600, OsR498G1220842300	Os03t0335300.01, Os07t0680000.01, Os10t0346600.00, Os11t0116550.01, Os12t0116000.01	A2J10_03T0138900.1, A2J10_07T0286100.1, A2J10_10T0078800.1, A2J10_11T0009300.1
OG0000139	basmati11035-RA, basmati25891-RA, basmati25894-RA, basmati25900-RA	sadri23763-RA, sadri26037-RA, sadri26039-RA, sadri26041-RA, sadri26044-RA	OsR498G0407657100, OsR498G0407658300, OsR498G0407659900, OsR498G0407660100	Os04t0182900.00, Os04t0183300.01, Os04t0183500.01, Os04t0184100.01, Os06t0271300.00	A2J10_04T0025700.1, A2J10_04T0026000.1, A2J10_04T0026100.1, A2J10_04T0026400.1, A2J10_06T0098800.1
OG0000140	basmati11927-RA, basmati11929-RA, basmati11931-RA, basmati11933-RA, basmati11943-RA, basmati11944-RA	sadri24618-RA, sadri24620-RA, sadri24621-RA, sadri24623-RA, sadri24634-RA, sadri24635-RA	OsR498G0611604400, OsR498G0611604600, OsR498G0611606000, OsR498G0611606600, OsR498G0611606800	Os06t0141700.01, Os06t0142200.01, Os06t0142300.00, Os06t0142350.01, Os06t0142400.01	A2J10_06T0016700.1
OG0000141	basmati02950-RA, basmati06660-RA, basmati23813-RA, basmati29481-RA, basmati34304-RA	sadri01071-RA, sadri07240-RA, sadri14051-RA, sadri15614-RA, sadri17730-RA	OsR498G0100791600, OsR498G0305696000, OsR498G0510662600, OsR498G0714941700	Os01t0315800.01, Os03t0280800.01, Os05t0363200.01, Os07t0674100.01	A2J10_01T0145200.1, A2J10_01T0413600.1, A2J10_02T0134400.1, A2J10_03T0086100.1, A2J10_07T0282900.1
OG0000142	basmati29737-RA, basmati29742-RA, basmati29749-RA, basmati29750-RA	sadri07001-RA, sadri07003-RA, sadri07010-RA, sadri07011-RA, sadri07054-RA	OsR498G0714824600, OsR498G0714825200, OsR498G0714829700, OsR498G0714831500, OsR498G0714847700, OsR498G0767688200, OsR498G0767700700	Os07t0636800.01, Os07t0637700.00, Os07t0638500.01	A2J10_07T0251300.1, A2J10_07T0251400.1, A2J10_07T0252100.1, A2J10_07T0252600.1
OG0000143	basmati01447-RA, basmati04073-RA, basmati04999-RA, basmati13141-RA, basmati26073-RA	sadri03070-RA, sadri04276-RA, sadri28612-RA, sadri30423-RA, sadri33225-RA	OsR498G0204500000, OsR498G0205052800, OsR498G0612883100, OsR498G0613341500	Os02t0672200.01, Os02t0831600.01, Os04t0566500.03, Os06t0597400.01, Os06t0729300.01	A2J10_02T0293900.4, A2J10_04T0200700.1, A2J10_06T0214700.1, A2J10_06T0302200.1
OG0000144	NA	NA	OsR498G0101138400, OsR498G0408023500, OsR498G0408427800, OsR498G0510354100, OsR498G0713720500, OsR498G1119584600, OsR498G1119585000	Os01t0856850.00, Os04t0309100.01, Os04t0473025.00, Os05t0122750.00, Os09t0110750.00	A2J10_01T0199200.1, A2J10_01T0267000.1, A2J10_01T0267500.1, A2J10_01T0267600.1, A2J10_04T0091200.1, A2J10_07T0115000.1, A2J10_09T0054900.1, A2J10_10T0080400.1, A2J10_10T0081600.1, A2J10_10T0081900.1, A2J10_10T0084700.1
OG0000145	basmati05736-RA, basmati07416-RA, basmati17968-RA, basmati29777-RA, basmati33991-RA	sadri06978-RA, sadri07539-RA, sadri14756-RA, sadri25612-RA, sadri35572-RA	OsR498G0305288200, OsR498G0306033000, OsR498G0509935200, OsR498G0714813700, OsR498G1018706700, OsR498G1220945200	Os03t0167200.01, Os03t0374500.00, Os05t0197300.01, Os07t0633400.01, Os10t0411500.01	A2J10_03T0167300.1
OG0000146	basmati26922-RA, basmati29940-RA	sadri05083-RA	OsR498G0305949800, OsR498G0306540100, OsR498G0407840100	NA	A2J10_01T0149800.1, A2J10_01T0196800.1, A2J10_01T0287900.1, A2J10_02T0209900.1, A2J10_02T0213600.1, A2J10_02T0273300.1, A2J10_03T0188800.1, A2J10_03T0257300.1, A2J10_04T0026500.1, A2J10_05T0211700.2, A2J10_06T0196700.1, A2J10_06T0205100.1, A2J10_09T0031200.1, A2J10_09T0083900.1, A2J10_10T0133700.1, A2J10_11T0198200.1
OG0000147	basmati41329-RA, basmati41332-RA, basmati41334-RA, basmati41337-RA, basmati41975-RA, basmati42068-RA	sadri38715-RA, sadri38717-RA, sadri38719-RA, sadri39055-RA, sadri39058-RA, sadri39065-RA, sadri39084-RA, sadri39086-RA, sadri39088-RA, sadri39090-RA, sadri39093-RA, sadri39095-RA, sadri39098-RA, sadri39135-RA, sadri39137-RA	OsR498G0916639800	NA	NA
OG0000148	basmati06767-RA, basmati19413-RA, basmati19415-RA, basmati27847-RA, basmati29338-RA	sadri13342-RA, sadri15711-RA, sadri16628-RA	OsR498G0100211200, OsR498G0305742800, OsR498G0511018100, OsR498G0511018700, OsR498G0715012300	Os01t0160100.01, Os03t0293500.02, Os05t0469600.01, Os05t0469800.00, Os07t0693100.01	A2J10_01T0042300.1, A2J10_03T0100500.1, A2J10_05T0180700.1, A2J10_07T0294800.1
OG0000149	basmati00238-RA, basmati00239-RA, basmati23155-RA, basmati24837-RA, basmati38131-RA	sadri05388-RA, sadri05389-RA, sadri23397-RA, sadri31204-RA, sadri31642-RA	OsR498G0203809700, OsR498G0203811300, OsR498G0306597900, OsR498G1222034900	Os02t0480800.00, Os03t0626800.01, Os12t0162400.01, Os12t0597000.01	A2J10_02T0173800.1, A2J10_02T0173900.1, A2J10_03T0238300.1, A2J10_12T0021900.1
OG0000150	basmati06312-RA, basmati16495-RA, basmati21215-RA, basmati28369-RA, basmati28374-RA	sadri15300-RA, sadri19967-RA, sadri19970-RA, sadri21134-RA, sadri28206-RA	OsR498G0408659400, OsR498G0408661100	Os03t0236200.01, Os03t0720300.01, Os04t0447400.01, Os04t0447800.01, Os08t0465800.01	A2J10_03T0061100.1, A2J10_03T0298400.1, A2J10_07T0224300.1, A2J10_07T0224500.1, A2J10_08T0170600.1
OG0000151	basmati03499-RA, basmati13825-RA, basmati25558-RA, basmati39364-RA, basmati39904-RA	sadri01582-RA, sadri12350-RA, sadri16995-RA, sadri38139-RA, sadri38585-RA	OsR498G0100384500, OsR498G0102028800	Os01t0208700.01, Os01t0758300.01, Os02t0244700.01, Os08t0366000.01, Os09t0315700.01	A2J10_01T0076000.2, A2J10_01T0336000.1, A2J10_02T0102900.1, A2J10_09T0059200.1, A2J10_10T0120300.1
OG0000152	basmati14522-RA, basmati23538-RA	sadri23037-RA	OsR498G0100532300, OsR498G0101318700, OsR498G0101742000, OsR498G0102641700, OsR498G0102743500, OsR498G0205059600, OsR498G0714191000, OsR498G0815497200, OsR498G0815897100, OsR498G1018019400, OsR498G1018584700, OsR498G1221140100, OsR498G1221546400, OsR498G1221777600, OsR498G1222156800	Os02t0528500.02, Os03t0429900.01, Os07t0418100.01, Os10t0197600.01	NA
OG0000153	basmati31843-RA	NA	OsR498G1119488300, OsR498G1119489300, OsR498G1119491700, OsR498G1119493500, OsR498G1119494700, OsR498G1119496700, OsR498G1119496900	Os11t0171800.01, Os11t0172150.00, Os11t0172350.00, Os11t0173432.00, Os11t0173800.01, Os11t0173900.00	A2J10_11T0041500.1, A2J10_11T0041900.1, A2J10_11T0042000.3, A2J10_11T0042100.1, A2J10_11T0042200.1, A2J10_11T0042300.1, A2J10_11T0062100.1, A2J10_11T0193600.1
OG0000154	basmati24617-RA, basmati32138-RA	sadri18035-RA, sadri31858-RA	OsR498G0102178300, OsR498G0511090200, OsR498G1119382100, OsR498G1119382300, OsR498G1220892700, OsR498G1220892900	Os01t0622600.01, Os01t0808400.01, Os11t0136500.00, Os11t0136600.00, Os12t0133400.01, Os12t0133500.00	A2J10_01T0255900.2, A2J10_01T0381700.1, A2J10_03T0395300.2, A2J10_05T0203500.1, A2J10_05T0272100.1, A2J10_11T0019300.1
OG0000155	basmati38891-RA, basmati40053-RA, basmati40077-RA	sadri19152-RA, sadri38325-RA, sadri38329-RA, sadri38334-RA, sadri38336-RA, sadri38357-RA	OsR498G0510169700, OsR498G0510172500, OsR498G0510174900, OsR498G0510180100, OsR498G0510203700, OsR498G0815386500, OsR498G0815387500, OsR498G0815387900	Os05t0253200.01, Os08t0201500.01	A2J10_04T0165200.1, A2J10_05T0081800.1, A2J10_05T0081900.1
OG0000156	basmati32681-RA, basmati32682-RA, basmati32683-RA	sadri26174-RA	OsR498G0306496900, OsR498G0407579800, OsR498G0407723100, OsR498G0612376300, OsR498G0612803200, OsR498G0815468100, OsR498G0815684200, OsR498G1018093100, OsR498G1018487300, OsR498G1221461800, OsR498G1221657000	Os03t0596600.01, Os06t0599700.00, Os10t0131200.01, Os11t0227300.01, Os12t0435000.00	A2J10_06T0164100.2, A2J10_10T0048000.1
OG0000157	basmati12417-RA, basmati12418-RA, basmati12420-RA, basmati12421-RA	sadri29305-RA, sadri29306-RA, sadri29307-RA, sadri29308-RA, sadri29310-RA, sadri29312-RA	OsR498G0408754800, OsR498G0408756000, OsR498G0408756800, OsR498G0612275400, OsR498G1119530500	Os04t0474300.01, Os04t0474500.01, Os04t0474700.01, Os04t0474800.02, Os04t0474900.01	A2J10_04T0123400.1, A2J10_04T0123500.1
OG0000158	NA	NA	OsR498G0101910500, OsR498G0101910700, OsR498G0713412200, OsR498G0713414000, OsR498G0713414400, OsR498G0713414600, OsR498G0713431000, OsR498G0713431400	Os01t0720900.00, Os01t0721000.01, Os07t0117000.01, Os07t0117200.00, Os07t0117350.00, Os07t0117400.01, Os07t0117800.00, Os07t0118000.00, Os11t0161800.00	A2J10_01T0313300.2, A2J10_01T0313500.1, A2J10_07T0010400.1, A2J10_07T0013200.1, A2J10_11T0035900.1
OG0000159	NA	NA	OsR498G0203661300, OsR498G0204059800, OsR498G0407616600, OsR498G0407820900, OsR498G0509958400, OsR498G0510163200, OsR498G0510298500, OsR498G0511238200, OsR498G0511304800, OsR498G0511316700, OsR498G0612421500, OsR498G0612716600, OsR498G0713432000, OsR498G0815252400, OsR498G0815408400, OsR498G0917053900, OsR498G1018430100, OsR498G1018657300, OsR498G1221395100	Os01t0909600.01, Os08t0125300.01, Os11t0656500.01	NA
OG0000160	NA	NA	OsR498G0408372500	Os02t0255400.00, Os03t0199800.00, Os04t0375750.00, Os05t0391300.00, Os06t0132000.00, Os06t0323550.00, Os07t0486300.00, Os08t0283600.00, Os08t0283900.00, Os08t0421600.00, Os08t0437566.00, Os10t0332733.00, Os10t0412350.00, Os10t0557133.00, Os11t0272675.00, Os12t0190875.00, Os12t0484375.00, Os12t0562166.00, Os12t0598600.00, Os12t0611500.00, Os12t0621832.00	NA
OG0000161	NA	NA	OsR498G0815336300, OsR498G0815336500, OsR498G0815338500, OsR498G0815338900, OsR498G0815339300, OsR498G0815340100, OsR498G0815340500, OsR498G0815341300, OsR498G0815341700	Os08t0188900.01, Os08t0189100.01, Os08t0189400.01, Os08t0189500.01, Os08t0189600.01, Os08t0189700.01, Os08t0189850.01, Os08t0189900.01, Os08t0190100.01, Os12t0155000.01	A2J10_08T0051300.1, A2J10_08T0051500.1, A2J10_08T0051600.1
OG0000162	basmati13270-RA, basmati13272-RA, basmati19524-RA, basmati33921-RA, basmati33922-RA	sadri13245-RA, sadri28491-RA, sadri35510-RA, sadri35511-RA	OsR498G0305881300, OsR498G0306004300, OsR498G0306004500, OsR498G0408380100, OsR498G0408819000, OsR498G0409162000, OsR498G0511070300	Os03t0365200.01	A2J10_03T0134500.1, A2J10_03T0161300.1, A2J10_04T0213400.1, A2J10_05T0189800.1
OG0000163	basmati05648-RA, basmati34029-RA	sadri09949-RA, sadri14667-RA, sadri35607-RA	OsR498G0305248900, OsR498G0306048900, OsR498G0714296100, OsR498G1120474500, OsR498G1120475100	Os03t0154700.01, Os03t0379500.01, Os07t0628400.00, Os11t0602500.00, Os11t0602600.01	A2J10_03T0039400.1, A2J10_03T0170400.1, A2J10_07T0246100.1, A2J10_11T0183900.1, A2J10_12T0116800.1, A2J10_12T0116900.1
OG0000164	basmati32673-RA, basmati37381-RA, basmati38944-RA, basmati40185-RA	sadri02992-RA, sadri26182-RA, sadri35980-RA	OsR498G0203401800, OsR498G0407699900, OsR498G0612727000, OsR498G0713376400, OsR498G0714705800, OsR498G0917499800, OsR498G0917877900, OsR498G1119326300	Os01t0349000.01, Os02t0215600.01, Os02t0578500.00, Os03t0789600.01, Os05t0392900.01	A2J10_09T0191200.1
OG0000165	basmati37504-RA	sadri32302-RA	OsR498G0510484400, OsR498G1018109800, OsR498G1018110000, OsR498G1018112200, OsR498G1018116300, OsR498G1018116900, OsR498G1018307300	Os05t0320100.01, Os10t0136900.00, Os10t0137000.01, Os10t0137700.01, Os10t0138000.00, Os10t0139500.01, Os10t0188000.01	A2J10_05T0105800.1, A2J10_10T0018500.1, A2J10_10T0018700.1, A2J10_10T0019400.1, A2J10_10T0045000.1
OG0000166	basmati31228-RA, basmati32797-RA, basmati32806-RA, basmati35088-RA, basmati35978-RA	sadri32479-RA, sadri33976-RA, sadri35303-RA, sadri35312-RA, sadri37035-RA	OsR498G0916834400, OsR498G1069615900, OsR498G1221382800	Os09t0125900.01, Os09t0250800.00, Os10t0163290.00, Os12t0409700.00, Os12t0411700.01	A2J10_08T0043500.1, A2J10_09T0029100.1, A2J10_12T0082700.1
OG0000167	basmati26889-RA, basmati31290-RA	sadri12191-RA	OsR498G0100846600, OsR498G0100846800, OsR498G0100996900, OsR498G0101893700, OsR498G0408344700, OsR498G0510193500, OsR498G0510205700, OsR498G0510248300, OsR498G0510248500, OsR498G0510503700, OsR498G0713579700, OsR498G0815973000, OsR498G0917373300, OsR498G0917373500, OsR498G1018766200, OsR498G1119787300, OsR498G1119949200	NA	A2J10_06T0212000.1
OG0000168	basmati02922-RA, basmati06620-RA, basmati06623-RA, basmati06628-RA, basmati19346-RA, basmati35675-RA, basmati37611-RA, basmati39207-RA, basmati39209-RA	sadri01042-RA, sadri09421-RA, sadri13405-RA, sadri15576-RA, sadri15583-RA, sadri18394-RA, sadri18395-RA, sadri18396-RA, sadri20343-RA	OsR498G1120767700	Os11t0187700.00	A2J10_03T0082700.1
OG0000169	basmati35781-RA	sadri09523-RA	OsR498G0101193300, OsR498G0101206900, OsR498G0101220800, OsR498G0101297300, OsR498G0203670800, OsR498G0306407100, OsR498G0407566800, OsR498G0407571300, OsR498G0408001300, OsR498G0509617900, OsR498G0510512500, OsR498G0511108600, OsR498G0815100300, OsR498G0916664200, OsR498G0916951500, OsR498G1119516500, OsR498G1120753700, OsR498G1221526900	Os06t0360600.01	NA
OG0000170	basmati07858-RA, basmati23040-RA, basmati38057-RA, basmati39425-RA, basmati40568-RA	sadri07953-RA, sadri14321-RA, sadri16937-RA, sadri23506-RA, sadri31270-RA	OsR498G1018916700	Os01t0200300.01, Os03t0109400.02, Os03t0640800.01, Os10t0480200.01, Os12t0612700.01	A2J10_01T0070300.1, A2J10_03T0006900.1, A2J10_03T0244700.1, A2J10_10T0129900.2, A2J10_12T0174800.1
OG0000171	basmati00651-RA, basmati06254-RA, basmati24320-RA, basmati28533-RA, basmati40754-RA	sadri05082-RA, sadri13566-RA, sadri14454-RA, sadri15242-RA, sadri19826-RA	OsR498G0204084500, OsR498G0305497400, OsR498G0510914400	Os02t0549200.01, Os03t0125600.01, Os03t0227900.00, Os04t0430000.01, Os05t0436100.00	A2J10_02T0212200.1, A2J10_04T0117700.2, A2J10_05T0171700.1
OG0000172	basmati03981-RA, basmati08484-RA, basmati09601-RA, basmati16446-RA, basmati20055-RA	sadri02059-RA, sadri08527-RA, sadri10737-RA, sadri12733-RA, sadri21181-RA	OsR498G0101770300, OsR498G0511319400	Os03t0713100.01, Os05t0556100.01, Os09t0572900.01, Os10t0567800.01	A2J10_01T0295200.1, A2J10_03T0294000.1, A2J10_05T0249600.1, A2J10_09T0214800.1, A2J10_10T0186900.3
OG0000173	basmati09838-RA, basmati09845-RA, basmati09849-RA, basmati09851-RA, basmati09855-RA	sadri10955-RA, sadri10957-RA, sadri10960-RA, sadri10963-RA	OsR498G0917902400, OsR498G0917903100, OsR498G0917905300, OsR498G0917906000, OsR498G0917906200	Os09t0545500.00, Os09t0545700.01, Os09t0546700.00, Os09t0547000.01, Os09t0547033.01	A2J10_09T0195800.2, A2J10_09T0196200.1
OG0000174	basmati02718-RA, basmati19853-RA, basmati24328-RA, basmati29171-RA, basmati29971-RA	sadri00840-RA, sadri12920-RA, sadri13559-RA, sadri22752-RA, sadri34796-RA	OsR498G0510917500, OsR498G1221614700	Os01t0867900.02, Os02t0269000.01, Os05t0437200.01, Os05t0529000.01, Os12t0482600.01	A2J10_01T0434700.1, A2J10_02T0120300.1, A2J10_05T0172300.1, A2J10_05T0229100.1
OG0000175	basmati09183-RA, basmati12324-RA, basmati21141-RA, basmati25149-RA	sadri04903-RA, sadri10224-RA, sadri21206-RA, sadri28129-RA, sadri28426-RA, sadri29404-RA	OsR498G0204181700, OsR498G0306912100, OsR498G0408709700	Os02t0580300.01, Os03t0710800.01, Os04t0462500.01, Os08t0430500.01, Os08t0480800.01, Os11t0546900.01	A2J10_08T0179300.1, A2J10_11T0157600.1
OG0000176	basmati16330-RA, basmati16336-RA, basmati16338-RA, basmati16637-RA	sadri20994-RA, sadri21281-RA, sadri21284-RA, sadri21289-RA	OsR498G0306871300, OsR498G0306873300, OsR498G0306875300, OsR498G0307013100	Os03t0699700.01, Os03t0700400.01, Os03t0700700.01, Os03t0738600.01	A2J10_03T0283600.1, A2J10_03T0284200.1, A2J10_03T0284500.1, A2J10_03T0311700.1, A2J10_11T0086000.1
OG0000177	basmati27345-RA	sadri19128-RA	OsR498G0203804500, OsR498G0204459300, OsR498G0204642600, OsR498G0305286800, OsR498G0305386400, OsR498G0306811000, OsR498G0407922900, OsR498G0408559000, OsR498G0612269600, OsR498G0713612000, OsR498G0713798800, OsR498G0916829500, OsR498G1018287500, OsR498G1018602700, OsR498G1019151200, OsR498G1221301700	Os02t0566300.03, Os06t0170800.01, Os12t0142900.02	NA
OG0000178	basmati41500-RA, basmati41505-RA, basmati41526-RA, basmati41529-RA, basmati41534-RA, basmati41550-RA, basmati41762-RA, basmati41765-RA	sadri38870-RA, sadri38872-RA, sadri38874-RA, sadri38960-RA	OsR498G0815449300, OsR498G0815450300, OsR498G0815454700	Os08t0218700.01, Os08t0222800.00	A2J10_07T0116600.1, A2J10_08T0065800.1, A2J10_08T0065900.1, A2J10_08T0067400.1
OG0000179	basmati24529-RA, basmati32223-RA, basmati32225-RA, basmati34724-RA, basmati34726-RA, basmati34728-RA	sadri10639-RA, sadri17959-RA, sadri17960-RA, sadri17961-RA, sadri31940-RA	OsR498G1119350900, OsR498G1119351300	Os11t0125900.00, Os11t0126400.00, Os11t0439600.01, Os11t0440200.00, Os12t0123500.01	A2J10_11T0013900.1, A2J10_11T0114500.1, A2J10_11T0229800.1
OG0000180	basmati00468-RA, basmati03601-RA, basmati03712-RA, basmati32537-RA, basmati41810-RA	sadri01689-RA, sadri01804-RA, sadri05220-RA, sadri26310-RA	OsR498G0101917000, OsR498G0101972900, OsR498G0203948900, OsR498G0407485900	Os01t0723000.01, Os01t0742200.01, Os02t0519900.01, Os04t0118400.01	A2J10_01T0314500.1, A2J10_01T0325000.1, A2J10_02T0195900.1, A2J10_04T0007600.1
OG0000181	basmati08378-RA, basmati08379-RA, basmati08380-RA, basmati08381-RA, basmati40507-RA	sadri08434-RA, sadri08435-RA, sadri08436-RA, sadri08437-RA, sadri14260-RA	OsR498G0305073700, OsR498G1019170400, OsR498G1019172000, OsR498G1019173700	Os03t0102700.01, Os10t0555600.01, Os10t0555700.02, Os10t0555900.02, Os10t0556100.01	A2J10_10T0179100.1, A2J10_10T0179200.1
OG0000182	basmati08950-RA, basmati08951-RA, basmati08952-RA, basmati08954-RA, basmati08956-RA	sadri10012-RA, sadri10013-RA, sadri10014-RA, sadri10016-RA, sadri10018-RA	OsR498G1120433700, OsR498G1120433900, OsR498G1120434100, OsR498G1120434500	Os11t0591700.00, Os11t0591800.01, Os11t0592000.01, Os11t0592100.01, Os11t0592200.01	A2J10_11T0178900.1, A2J10_11T0179000.1
OG0000183	basmati02976-RA, basmati14999-RA, basmati19379-RA, basmati31071-RA	sadri01094-RA, sadri13374-RA, sadri29680-RA, sadri36923-RA	OsR498G0306193300, OsR498G0511000000, OsR498G0714730000	Os01t0834400.02, Os03t0413000.01, Os05t0463800.02, Os07t0606600.01, Os08t0174500.01	A2J10_01T0411400.3, A2J10_03T0191500.1, A2J10_07T0219700.1, A2J10_08T0043900.1, A2J10_12T0125500.1
OG0000184	basmati19686-RA, basmati19687-RA	sadri13084-RA	OsR498G0100416300, OsR498G0100416500, OsR498G0100416700, OsR498G0100417300, OsR498G0511141800, OsR498G0511142200, OsR498G0511142400, OsR498G0511143000	Os01t0216000.01, Os01t0216300.01, Os01t0216400.00, Os01t0216500.00, Os01t0216900.00, Os05t0506500.00, Os05t0506600.00, Os05t0506800.01	A2J10_01T0080100.1, A2J10_05T0212400.1
OG0000185	basmati03352-RA, basmati03353-RA, basmati15281-RA, basmati15282-RA, basmati15284-RA	sadri01446-RA, sadri01447-RA, sadri06579-RA, sadri06580-RA, sadri06581-RA	OsR498G0102095700, OsR498G0102096500, OsR498G0714603200, OsR498G0714603600, OsR498G0714604000	Os01t0778800.01, Os01t0779100.00, Os07t0570100.01, Os07t0570300.01, Os07t0570500.01	A2J10_07T0195900.1
OG0000186	basmati05638-RA, basmati05640-RA, basmati05641-RA, basmati05642-RA, basmati05643-RA, basmati05644-RA	sadri14659-RA, sadri14662-RA, sadri14663-RA, sadri14664-RA	OsR498G0305246500, OsR498G0305247100, OsR498G0305247700, OsR498G0305247900, OsR498G0305248100	Os03t0153100.00, Os03t0153500.00, Os03t0153900.01, Os03t0154000.01, Os03t0154100.01	A2J10_03T0039200.2
OG0000187	basmati00528-RA	NA	OsR498G0203986400, OsR498G0204148100, OsR498G0204149200, OsR498G0408175300, OsR498G1018792600, OsR498G1018793000, OsR498G1018793600	Os02t0529800.00, Os02t0570500.01, Os02t0570700.01, Os07t0218700.01, Os10t0439700.00, Os10t0439800.00, Os10t0439924.01	A2J10_01T0088200.1, A2J10_02T0201100.1, A2J10_02T0225100.1, A2J10_02T0225200.1, A2J10_07T0082300.1, A2J10_10T0111000.1
OG0000188	NA	NA	OsR498G0100470100, OsR498G0101813900, OsR498G0101814700, OsR498G0407758000, OsR498G0612078200, OsR498G1018382300, OsR498G1120745300, OsR498G1120745500, OsR498G1120745900, OsR498G1120747600, OsR498G1120756400	Os01t0694000.01, Os04t0213800.00, Os11t0692500.00, Os11t0695000.01	A2J10_01T0394500.1, A2J10_01T0394800.1, A2J10_10T0061200.1, A2J10_11T0234400.1, A2J10_11T0234500.1, A2J10_11T0234600.1
OG0000189	NA	NA	OsR498G0100545000, OsR498G0202954500, OsR498G0204721600, OsR498G0305418200, OsR498G0409421200, OsR498G0510380000, OsR498G0511124500, OsR498G0666372600, OsR498G0714680600, OsR498G0714680800, OsR498G0816283800, OsR498G0916927800, OsR498G1018023200, OsR498G1018784700, OsR498G1019062200, OsR498G1119914400, OsR498G1120636500, OsR498G1221461400, OsR498G1221656200	Os04t0204200.01	A2J10_05T0011700.1
OG0000190	NA	NA	OsR498G0101652300, OsR498G0306303500, OsR498G0306713700, OsR498G0307109700, OsR498G0408859700, OsR498G0463942600, OsR498G0509947800, OsR498G0666240000, OsR498G0713365000, OsR498G0714131000, OsR498G0714132900, OsR498G0815419600, OsR498G0916733400, OsR498G0916889400, OsR498G0917112000, OsR498G0917186400, OsR498G1018187200, OsR498G1018726800, OsR498G1119306300, OsR498G1119798100	NA	A2J10_12T0068600.1
OG0000191	NA	NA	OsR498G0102418100, OsR498G0102418700, OsR498G0102420300, OsR498G0161207600, OsR498G0510899400, OsR498G0510901800, OsR498G1018147200	Os01t0871500.01, Os01t0871600.01, Os01t0871900.00, Os01t0872000.01, Os01t0872100.01, Os04t0691400.00, Os05t0430900.01, Os05t0431700.01, Os08t0527700.00, Os10t0148400.00	A2J10_04T0324400.1, A2J10_05T0168100.1, A2J10_05T0169600.1, A2J10_10T0024800.1
OG0000192	NA	NA	OsR498G1018078600, OsR498G1018080600, OsR498G1018081000, OsR498G1018081200, OsR498G1018081800, OsR498G1018082400, OsR498G1018083600, OsR498G1018084600, OsR498G1018086400	Os10t0126000.01, Os10t0126500.01, Os10t0126600.01, Os10t0126700.01, Os10t0126800.01, Os10t0127000.01, Os10t0127900.03, Os10t0128200.01, Os10t0129100.01	A2J10_02T0063300.1, A2J10_05T0009500.1, A2J10_08T0172000.1
OG0000193	basmati27535-RA, basmati33902-RA	sadri35489-RA	OsR498G0305992500, OsR498G0305993600, OsR498G0305995700, OsR498G0305996000, OsR498G0305996500, OsR498G0305996700	Os03t0361100.00, Os03t0361600.00, Os03t0361700.00, Os03t0362032.00, Os03t0362500.00	A2J10_03T0158900.1, A2J10_03T0159100.1, A2J10_03T0159300.1, A2J10_03T0159400.1, A2J10_03T0159500.1, A2J10_03T0159700.1
OG0000194	basmati31190-RA, basmati31191-RA, basmati31291-RA, basmati31303-RA, basmati31304-RA	sadri37684-RA, sadri37687-RA, sadri37688-RA	OsR498G1018204400, OsR498G1018205800, OsR498G1018257500, OsR498G1018257800, OsR498G1018258600, OsR498G1018260500	Os10t0162840.00, Os10t0162844.00, Os10t0174800.00	A2J10_10T0031000.1, A2J10_10T0031200.1, A2J10_10T0038000.1
OG0000195	basmati24613-RA, basmati32141-RA, basmati35636-RA	sadri09386-RA, sadri18032-RA, sadri31860-RA, sadri39029-RA	OsR498G0100380900, OsR498G0100381300, OsR498G0100381700, OsR498G0407561500, OsR498G0509573300, OsR498G1119381500, OsR498G1220892100	Os01t0207700.00, Os01t0207900.00, Os05t0106200.01, Os11t0136300.00	A2J10_01T0075000.1, A2J10_07T0153200.1
OG0000196	basmati35710-RA, basmati35712-RA, basmati35717-RA, basmati39720-RA	sadri09459-RA, sadri09461-RA, sadri09464-RA, sadri09465-RA, sadri09470-RA, sadri09475-RA	OsR498G0408325800, OsR498G1120740500, OsR498G1120740700, OsR498G1120743300, OsR498G1120744100, OsR498G1120759300, OsR498G1120760100	Os11t0690332.00, Os11t0691400.00, Os11t0691600.01	NA
OG0000197	basmati10276-RA, basmati10280-RA, basmati20910-RA, basmati20911-RA, basmati39174-RA	sadri11388-RA, sadri11391-RA, sadri18362-RA, sadri27910-RA, sadri27911-RA	OsR498G0816441200, OsR498G0917727000	Os08t0509200.01, Os08t0509400.01, Os09t0490400.00, Os09t0491100.01, Os11t0184300.00	A2J10_09T0162800.1, A2J10_09T0163000.1, A2J10_11T0048900.1
OG0000198	basmati02599-RA, basmati04174-RA, basmati35611-RA, basmati39195-RA	sadri00724-RA, sadri09363-RA, sadri18382-RA, sadri31543-RA, sadri33117-RA	OsR498G0409542700, OsR498G0613295700, OsR498G1119534700	Os01t0883900.01, Os04t0692400.01, Os06t0712800.01, Os11t0186300.01	A2J10_01T0445000.1, A2J10_04T0325300.1, A2J10_06T0292800.1, A2J10_11T0050400.1
OG0000199	basmati02607-RA, basmati19739-RA, basmati24240-RA, basmati35618-RA, basmati39254-RA	sadri00731-RA, sadri09368-RA, sadri13030-RA, sadri13642-RA, sadri18435-RA	OsR498G0102462100, OsR498G0511173500	Os01t0882300.01, Os05t0424800.01, Os05t0513400.02	A2J10_01T0444200.1, A2J10_04T0325800.1, A2J10_05T0164000.1, A2J10_05T0216500.1, A2J10_11T0055800.1
OG0000200	basmati10176-RA, basmati20718-RA, basmati29988-RA, basmati40910-RA	sadri11287-RA, sadri18791-RA, sadri27742-RA, sadri34777-RA	OsR498G0203396500, OsR498G0917768300, OsR498G1119763500	Os02t0272900.01, Os02t0273000.01, Os08t0530000.01, Os09t0505800.01, Os11t0265000.01	A2J10_02T0122500.3, A2J10_08T0212800.1, A2J10_09T0170800.1, A2J10_11T0081200.1
OG0000201	basmati00227-RA, basmati13741-RA, basmati19015-RA, basmati27893-RA	sadri05400-RA, sadri16581-RA, sadri21967-RA, sadri38046-RA	OsR498G0100191600, OsR498G0203348200, OsR498G0203805100, OsR498G0713727400	Os01t0153200.00, Os01t0153250.00, Os02t0255200.01, Os02t0478600.01, Os07t0208000.01	A2J10_01T0038100.1, A2J10_02T0112900.1, A2J10_07T0060200.1
OG0000202	basmati02095-RA, basmati30488-RA	sadri00217-RA, sadri00218-RA, sadri31030-RA	OsR498G0102701900, OsR498G0102702100, OsR498G0102702500, OsR498G0102702700, OsR498G0102702900, OsR498G0306494800	Os01t0949700.01, Os01t0949750.00, Os01t0949800.01, Os01t0950000.01, Os03t0595600.00	A2J10_01T0493800.1, A2J10_01T0493900.1, A2J10_01T0494000.1, A2J10_03T0227300.1
OG0000203	basmati19162-RA, basmati30652-RA	sadri30871-RA, sadri30872-RA	OsR498G0101326100, OsR498G0101364000, OsR498G0305230800, OsR498G0407607300, OsR498G0409060200, OsR498G0510357400, OsR498G0510437700, OsR498G0612954900, OsR498G0815069800, OsR498G0815070000, OsR498G1119441100, OsR498G1119745800, OsR498G1119914600, OsR498G1222148200	Os07t0485366.00	A2J10_11T0137800.1
OG0000204	basmati08178-RA, basmati10011-RA, basmati20586-RA, basmati40669-RA	sadri08259-RA, sadri11123-RA, sadri14375-RA, sadri27596-RA	OsR498G0305122300, OsR498G0816570400, OsR498G0917827400, OsR498G1019060300	Os03t0116400.01, Os08t0546700.01, Os09t0525900.01, Os10t0521900.01	A2J10_03T0011400.1, A2J10_08T0224100.1, A2J10_09T0182500.1, A2J10_10T0155700.1
OG0000205	basmati03365-RA, basmati41249-RA, basmati41250-RA, basmati41251-RA	sadri01459-RA, sadri23672-RA, sadri23673-RA, sadri23674-RA	OsR498G0102089000, OsR498G1222174400, OsR498G1222174600, OsR498G1222175000	Os01t0776600.01, Os12t0637000.00, Os12t0637100.02, Os12t0637200.01	A2J10_01T0361500.1, A2J10_12T0191500.1, A2J10_12T0191600.1, A2J10_12T0191700.1
OG0000206	basmati00273-RA, basmati24316-RA, basmati24317-RA, basmati40385-RA	sadri05369-RA, sadri13569-RA, sadri35266-RA, sadri37681-RA	OsR498G0102295800, OsR498G0510911600, OsR498G1221495300	Os02t0486400.01, Os05t0435500.02, Os12t0299150.01, Os12t0444500.01	A2J10_01T0414600.1, A2J10_02T0176800.1, A2J10_04T0203100.1, A2J10_05T0171300.1, A2J10_12T0102700.1
OG0000207	basmati09560-RA, basmati16389-RA, basmati22708-RA, basmati25036-RA, basmati25464-RA, basmati34642-RA, basmati41402-RA	sadri10523-RA, sadri21240-RA, sadri31918-RA, sadri36103-RA, sadri36277-RA	OsR498G0101218400, OsR498G1221136800	Os04t0343900.01, Os11t0471200.01	A2J10_03T0288200.1, A2J10_11T0122300.1, A2J10_12T0043700.2, A2J10_12T0053300.1
OG0000208	basmati16214-RA, basmati16215-RA, basmati17036-RA, basmati17135-RA	sadri20506-RA, sadri20600-RA, sadri21398-RA, sadri21399-RA	OsR498G0306808200, OsR498G0306808800, OsR498G0307180500, OsR498G0307221200	Os03t0682200.00, Os03t0682600.00, Os03t0789466.00, Os03t0800200.01	A2J10_03T0344300.1, A2J10_03T0352300.1, A2J10_09T0038000.1, A2J10_09T0038100.1
OG0000209	basmati15251-RA, basmati17200-RA, basmati18998-RA, basmati20430-RA	sadri06602-RA, sadri20448-RA, sadri21984-RA, sadri27456-RA	OsR498G0307242100, OsR498G0713716300, OsR498G0714613900, OsR498G0816632600	Os03t0807100.01, Os07t0205500.01, Os07t0573400.01, Os08t0566100.01	A2J10_03T0357000.1, A2J10_07T0058800.2, A2J10_07T0198700.1, A2J10_08T0237500.1
OG0000210	basmati06781-RA, basmati24391-RA, basmati29340-RA, basmati32369-RA	sadri07349-RA, sadri15726-RA, sadri17831-RA, sadri32062-RA	OsR498G0305748000, OsR498G0715011900, OsR498G1119292600, OsR498G1220799400	Os03t0294900.01, Os07t0692900.01, Os11t0106400.01, Os12t0105950.01	A2J10_03T0101700.1, A2J10_04T0306400.2, A2J10_07T0294500.2, A2J10_11T0003800.4
OG0000211	basmati35046-RA, basmati35047-RA, basmati40787-RA	sadri33929-RA	OsR498G0101066500, OsR498G0101222800, OsR498G0101346300, OsR498G0203329800, OsR498G0203703700, OsR498G0204148800, OsR498G0305960600, OsR498G0407543200, OsR498G0407807200, OsR498G0409362100, OsR498G0510466600, OsR498G0611530800, OsR498G0916754100, OsR498G0917075400, OsR498G1221364300	Os08t0315200.01	NA
OG0000212	basmati07331-RA, basmati07332-RA, basmati07334-RA, basmati11201-RA	sadri07464-RA, sadri07465-RA, sadri07466-RA, sadri23925-RA	OsR498G0611976300, OsR498G1018655100, OsR498G1018655600, OsR498G1018656500	Os06t0242600.00, Os10t0399100.00, Os10t0399200.00, Os10t0399700.00	A2J10_06T0081700.1, A2J10_10T0098500.1, A2J10_10T0098600.1, A2J10_10T0098900.1
OG0000213	basmati05849-RA, basmati07305-RA, basmati11483-RA, basmati26532-RA	sadri03499-RA, sadri07440-RA, sadri14856-RA, sadri24186-RA	OsR498G0204870400, OsR498G0305326300, OsR498G0611804800, OsR498G0917547800, OsR498G1018643000	Os02t0777800.01, Os03t0179400.01, Os06t0202900.01, Os10t0395000.01	A2J10_01T0349800.1, A2J10_02T0380500.2, A2J10_06T0056100.1
OG0000214	basmati03479-RA, basmati05284-RA, basmati13859-RA, basmati26378-RA	sadri01561-RA, sadri03360-RA, sadri27438-RA, sadri30692-RA	OsR498G0102040200, OsR498G0203299500, OsR498G0204939300, OsR498G0612721600	Os01t0760600.01, Os02t0236000.01, Os02t0797500.01, Os06t0548000.01	A2J10_01T0338000.1, A2J10_02T0100300.1, A2J10_02T0394300.1, A2J10_04T0100400.1
OG0000215	basmati15043-RA, basmati15044-RA, basmati15048-RA, basmati15049-RA, basmati15077-RA	sadri06751-RA, sadri06778-RA, sadri06779-RA, sadri06781-RA, sadri06782-RA	OsR498G0714699100, OsR498G0714709000, OsR498G0714710800, OsR498G0714711200	Os07t0598000.01, Os07t0601000.01, Os07t0601100.01, Os07t0602000.01	A2J10_07T0214200.1, A2J10_07T0215800.1
OG0000216	NA	sadri17060-RA	OsR498G0100419700, OsR498G0100843200, OsR498G0100843300, OsR498G0100899600, OsR498G0100899700, OsR498G0100900600, OsR498G0100901100	Os01t0330200.00, Os01t0347500.00, Os01t0347600.01, Os01t0348000.00	A2J10_01T0080600.1, A2J10_01T0080700.1, A2J10_01T0152900.1, A2J10_01T0153000.1, A2J10_02T0088700.1, A2J10_02T0088800.1, A2J10_02T0089400.1, A2J10_02T0089500.1
OG0000217	NA	sadri35314-RA	OsR498G0101887800, OsR498G0102152800, OsR498G0306690700, OsR498G0407868100, OsR498G0510338600, OsR498G0510430400, OsR498G0612452500, OsR498G0612478000, OsR498G0714078000, OsR498G0714081000, OsR498G0815420100, OsR498G0815451100, OsR498G0816032400, OsR498G0916702700, OsR498G0916763500, OsR498G0916784900, OsR498G1018598700, OsR498G1018611200, OsR498G1120699200	NA	NA
OG0000218	basmati11894-RA, basmati38967-RA, basmati38971-RA, basmati38973-RA	sadri24585-RA, sadri33675-RA, sadri33680-RA	OsR498G0611619900, OsR498G0612161300, OsR498G0612164700, OsR498G0612165700, OsR498G0612166300	Os06t0146100.01, Os06t0286500.01, Os06t0286700.00, Os06t0287000.00, Os06t0287200.00	A2J10_06T0019700.1, A2J10_06T0109900.1
OG0000219	basmati04241-RA, basmati27282-RA, basmati30586-RA, basmati31761-RA, basmati39024-RA, basmati40238-RA	sadri12280-RA, sadri18416-RA, sadri19071-RA, sadri22926-RA, sadri31014-RA, sadri33847-RA	OsR498G0204208200, OsR498G0306483700, OsR498G0307011000, OsR498G0612531400, OsR498G0815801000, OsR498G1120141500	Os11t0202600.01	NA
OG0000220	basmati35778-RA, basmati35780-RA, basmati35783-RA	sadri09521-RA, sadri09522-RA, sadri09524-RA	OsR498G1120724700	NA	A2J10_05T0150300.1, A2J10_05T0150400.1, A2J10_07T0259100.1, A2J10_09T0047600.1, A2J10_09T0047800.1, A2J10_09T0047900.1, A2J10_09T0048100.1, A2J10_09T0048500.1, A2J10_09T0049100.1, A2J10_09T0049200.1, A2J10_09T0049400.1, A2J10_09T0049500.1
OG0000221	basmati00755-RA, basmati14985-RA, basmati24197-RA, basmati33476-RA	sadri00697-RA, sadri06832-RA, sadri13682-RA, sadri18685-RA	OsR498G0714736300	Os01t0887700.01, Os02t0564100.01, Os05t0419100.01, Os07t0608400.01, Os11t0244800.01	A2J10_01T0447700.1, A2J10_02T0220700.1, A2J10_05T0160600.3, A2J10_07T0234000.1, A2J10_11T0075200.2
OG0000222	basmati02853-RA, basmati15721-RA, basmati19261-RA, basmati38253-RA, basmati40019-RA	sadri00970-RA, sadri06189-RA, sadri13490-RA, sadri18972-RA, sadri19384-RA	OsR498G0714380300, OsR498G1119799000, OsR498G1119899800	Os11t0307600.02	A2J10_04T0029200.1, A2J10_04T0232300.1, A2J10_05T0030700.1, A2J10_10T0130600.1, A2J10_11T0164500.1
OG0000223	basmati03620-RA, basmati11849-RA, basmati17951-RA, basmati19829-RA, basmati27582-RA	sadri01713-RA, sadri12943-RA, sadri16881-RA, sadri24543-RA, sadri25598-RA	OsR498G0100312900, OsR498G0509918900	Os01t0191700.01, Os05t0194900.01, Os05t0524400.01	A2J10_01T0064100.1, A2J10_01T0323500.1, A2J10_05T0057700.1, A2J10_06T0022800.1
OG0000224	basmati10203-RA, basmati10206-RA, basmati10210-RA, basmati20770-RA	sadri11310-RA, sadri11312-RA, sadri11316-RA, sadri27787-RA	OsR498G0816492300, OsR498G0917755900	Os08t0524600.00, Os09t0501100.00, Os09t0501200.01, Os09t0501700.00, Os09t0502000.01	A2J10_08T0208600.1, A2J10_09T0168400.1, A2J10_09T0168800.1, A2J10_09T0169000.1
OG0000225	basmati04892-RA, basmati10307-RA, basmati14187-RA, basmati20947-RA, basmati34917-RA	sadri11416-RA, sadri27139-RA, sadri27943-RA, sadri30324-RA, sadri33805-RA	NA	Os02t0196100.01, Os06t0612300.01, Os08t0504000.01, Os09t0282100.00, Os09t0485600.01	A2J10_06T0225800.1, A2J10_08T0194500.1, A2J10_09T0045600.1, A2J10_09T0160300.1
OG0000226	basmati16868-RA, basmati41717-RA, basmati41736-RA, basmati41756-RA	sadri38980-RA, sadri38997-RA	OsR498G0203601700, OsR498G0306362800, OsR498G0408750000, OsR498G0612783300, OsR498G1018218000	Os01t0181033.00	A2J10_01T0064300.1, A2J10_01T0200200.1, A2J10_01T0266900.1, A2J10_02T0010500.1, A2J10_04T0044900.1, A2J10_05T0221700.1, A2J10_10T0080600.1
OG0000227	basmati04972-RA, basmati16283-RA, basmati21761-RA, basmati41236-RA	sadri21338-RA, sadri23690-RA, sadri29899-RA, sadri30396-RA	OsR498G0306845900, OsR498G0612895100, OsR498G0815152100, OsR498G1222185300	Os03t0692000.00, Os06t0602800.01, Os08t0143500.01, Os12t0639700.01	A2J10_03T0279000.1, A2J10_06T0217500.1, A2J10_08T0024900.1
OG0000228	basmati08793-RA, basmati24700-RA, basmati29096-RA, basmati32052-RA	sadri09858-RA, sadri18112-RA, sadri22816-RA, sadri31776-RA	OsR498G1120508900, OsR498G1220924800, OsR498G1221661300	Os11t0146800.01, Os11t0615800.01, Os12t0143800.01, Os12t0497300.01	A2J10_11T0026200.1, A2J10_11T0190300.1, A2J10_11T0200600.1, A2J10_12T0009800.1
OG0000229	basmati03403-RA, basmati09039-RA, basmati18676-RA, basmati29141-RA	sadri01492-RA, sadri10096-RA, sadri22287-RA, sadri22782-RA	OsR498G0102070400, OsR498G0713574100, OsR498G1120395200, OsR498G1221646900	Os01t0771400.00, Os11t0573000.01, Os12t0489100.01	A2J10_01T0358400.1, A2J10_07T0030700.1, A2J10_11T0170600.1, A2J10_12T0115600.3
OG0000230	basmati18663-RA, basmati24892-RA, basmati29158-RA	sadri22299-RA, sadri22773-RA, sadri31591-RA	OsR498G0307178600, OsR498G0713566200, OsR498G1221021400	Os03t0789000.00, Os07t0161600.01, Os11t0171500.01, Os12t0169800.00, Os12t0486600.00	A2J10_03T0343900.1, A2J10_07T0029400.1, A2J10_11T0041200.1, A2J10_12T0026200.1, A2J10_12T0114300.1
OG0000231	basmati40274-RA	NA	OsR498G0101295700, OsR498G0101296000, OsR498G0101700400, OsR498G0203621100, OsR498G0305248800, OsR498G0306424400, OsR498G0407903700, OsR498G0408581600, OsR498G0713367600, OsR498G0714045600, OsR498G0815727500	Os01t0386500.01, Os02t0616600.01, Os07t0291400.01, Os07t0629500.01, Os08t0307601.01, Os08t0387050.01	A2J10_02T0155200.1
OG0000232	basmati40276-RA, basmati40277-RA, basmati40282-RA, basmati40283-RA	sadri32161-RA, sadri32163-RA, sadri32166-RA, sadri32168-RA	OsR498G1018031200, OsR498G1018031600, OsR498G1018034200	Os10t0110600.01, Os10t0110800.02, Os10t0111300.01, Os10t0111700.01, Os10t0370700.01	A2J10_01T0466100.1, A2J10_10T0004600.1, A2J10_10T0005000.1
OG0000233	basmati17690-RA, basmati23807-RA, basmati29998-RA, basmati33176-RA	sadri14057-RA, sadri25353-RA, sadri34176-RA, sadri34769-RA	OsR498G0100901300, OsR498G0203400100, OsR498G0509768000, OsR498G0510659700	Os01t0348600.01, Os02t0274100.01, Os05t0155000.01, Os05t0362100.01	A2J10_02T0088300.1, A2J10_02T0135100.1, A2J10_05T0031400.1
OG0000234	basmati04320-RA, basmati23682-RA, basmati23693-RA, basmati23720-RA, basmati23722-RA, basmati23723-RA, basmati23724-RA, basmati33582-RA, basmati33587-RA	sadri14139-RA, sadri14141-RA, sadri14142-RA, sadri14144-RA, sadri14168-RA, sadri14176-RA, sadri32972-RA, sadri36302-RA, sadri36308-RA	OsR498G0510594200	NA	NA
OG0000235	basmati24967-RA, basmati25732-RA, basmati33712-RA	sadri25901-RA, sadri25902-RA, sadri31527-RA, sadri36427-RA	OsR498G0407752400, OsR498G0407752500, OsR498G0510412100, OsR498G1221046400	Os04t0217900.01, Os04t0218900.01, Os05t0305200.01, Os12t0181300.00	A2J10_04T0040600.1, A2J10_04T0040700.1, A2J10_05T0100800.1, A2J10_12T0031600.1
OG0000236	basmati02214-RA, basmati18293-RA, basmati18351-RA, basmati25380-RA, basmati31837-RA, basmati31838-RA	sadri00338-RA, sadri16331-RA, sadri18309-RA, sadri25981-RA, sadri35056-RA	OsR498G0714609900, OsR498G0815094500, OsR498G0816011300, OsR498G1119497700	Os08t0395500.01	A2J10_07T0006400.1, A2J10_08T0135500.1, A2J10_11T0042600.1
OG0000237	basmati14707-RA, basmati18000-RA, basmati19049-RA, basmati23639-RA, basmati23643-RA, basmati25579-RA	sadri14212-RA, sadri14216-RA, sadri19263-RA, sadri21937-RA, sadri25645-RA, sadri26663-RA, sadri38273-RA	OsR498G0510536900	Os02t0129000.00, Os07t0212400.01, Os08t0367300.00, Os10t0343500.00	A2J10_07T0235500.1
OG0000238	basmati16198-RA, basmati16199-RA, basmati16200-RA, basmati16202-RA	sadri21409-RA, sadri21410-RA, sadri21412-RA	OsR498G0306799900, OsR498G0306800100, OsR498G0306800300, OsR498G0306801100	Os03t0680200.00, Os03t0680300.00, Os03t0680400.00, Os03t0680500.01, Os03t0680566.00, Os03t0680600.00	A2J10_03T0273000.1, A2J10_09T0039000.1
OG0000239	basmati02147-RA, basmati15142-RA, basmati16360-RA, basmati23894-RA	sadri00268-RA, sadri06697-RA, sadri13970-RA, sadri21264-RA	OsR498G0102668500, OsR498G0510704700, OsR498G0714664800	Os01t0939500.00, Os03t0702800.01, Os05t0373900.01, Os07t0587400.01	A2J10_03T0094900.1, A2J10_03T0286200.1, A2J10_05T0138500.1, A2J10_07T0208100.1
OG0000240	basmati16608-RA, basmati19224-RA, basmati20266-RA, basmati37304-RA	sadri02343-RA, sadri12534-RA, sadri21021-RA, sadri21777-RA	OsR498G0101598700, OsR498G0307002800, OsR498G0713869000	Os01t0633100.01, Os03t0735000.01, Os05t0580000.01, Os07t0243200.01	A2J10_01T0263400.1, A2J10_03T0309200.1, A2J10_05T0266000.1, A2J10_07T0073700.1
OG0000241	basmati17182-RA, basmati17183-RA, basmati17185-RA, basmati17187-RA, basmati17188-RA, basmati17189-RA	sadri20456-RA, sadri20459-RA, sadri20460-RA	OsR498G0307236100, OsR498G0307236300, OsR498G0307237100, OsR498G0307238500	Os03t0805700.00, Os03t0805900.00, Os03t0806300.00	A2J10_03T0356100.2, A2J10_03T0356200.1, A2J10_03T0356300.1
OG0000242	basmati27516-RA, basmati27517-RA, basmati27518-RA, basmati27519-RA, basmati27525-RA	sadri19286-RA, sadri19287-RA, sadri19288-RA, sadri19289-RA, sadri19296-RA	OsR498G0408169700, OsR498G0408170900, OsR498G0408175900	Os04t0337500.01, Os04t0337800.00, Os04t0338000.01, Os04t0339400.01	A2J10_07T0081800.2, A2J10_07T0082400.1
OG0000243	basmati01094-RA, basmati18113-RA, basmati24777-RA, basmati24780-RA	sadri04675-RA, sadri25744-RA, sadri31698-RA, sadri31702-RA	OsR498G0510026400, OsR498G1220960000, OsR498G1220961100	Os02t0614500.01, Os05t0215800.01, Os12t0154000.01, Os12t0154600.01	A2J10_02T0256200.1, A2J10_05T0121500.3, A2J10_12T0016900.1, A2J10_12T0017200.1
OG0000244	basmati24439-RA, basmati30926-RA, basmati32320-RA	sadri32018-RA, sadri36777-RA	OsR498G0203309700, OsR498G0306278000, OsR498G0714950700, OsR498G1119311900, OsR498G1220818100	Os02t0236600.01, Os03t0434800.00, Os06t0547100.00, Os07t0676900.01, Os07t0677100.01, Os07t0677200.01, Os07t0677300.01, Os11t0112400.01, Os12t0112000.01	NA
OG0000245	basmati32610-RA, basmati32612-RA, basmati32627-RA, basmati32633-RA, basmati32646-RA	sadri26205-RA, sadri26206-RA, sadri26221-RA, sadri26227-RA, sadri26241-RA, sadri26244-RA	OsR498G0407520900	Os04t0125700.01, Os04t0135400.00, Os04t0136000.00, Os04t0138800.00	A2J10_04T0010700.1, A2J10_04T0011000.1, A2J10_04T0012500.1
OG0000246	basmati06566-RA, basmati11756-RA, basmati26178-RA, basmati33169-RA	sadri03170-RA, sadri15530-RA, sadri24456-RA, sadri34183-RA	OsR498G0100904600, OsR498G0305643500, OsR498G0611677000	Os01t0349400.01, Os02t0820000.01, Os03t0268000.01, Os06t0164100.02	A2J10_02T0087800.1, A2J10_02T0410100.1, A2J10_05T0195100.1, A2J10_06T0030800.1
OG0000247	basmati07593-RA, basmati25841-RA, basmati34838-RA, basmati41957-RA	sadri07707-RA, sadri10725-RA, sadri25991-RA, sadri33241-RA	OsR498G0407698800, OsR498G0613349200, OsR498G1018800500	Os04t0194500.01, Os06t0731200.01, Os10t0442900.01, Os11t0416900.01	A2J10_04T0244400.1, A2J10_06T0218000.4, A2J10_10T0112600.2, A2J10_11T0106000.1
OG0000248	basmati29758-RA, basmati29760-RA, basmati38728-RA, basmati38737-RA	sadri05752-RA, sadri05758-RA, sadri06993-RA, sadri06994-RA	OsR498G0714820100, OsR498G0714820500, OsR498G0714821100	Os07t0418500.01, Os07t0419100.00, Os07t0635200.00, Os07t0635300.01, Os07t0635500.01, Os07t0635700.00	A2J10_07T0110400.1, A2J10_07T0111300.1
OG0000249	basmati09368-RA, basmati09369-RA, basmati09370-RA, basmati09372-RA	sadri10369-RA, sadri10370-RA, sadri10372-RA	OsR498G0408690200, OsR498G0815299300, OsR498G1120215800, OsR498G1120216000, OsR498G1120216600, OsR498G1120217400, OsR498G1120218000, OsR498G1120218400	Os11t0514400.00, Os11t0514500.01, Os11t0514700.00	A2J10_11T0139100.1
OG0000250	basmati23857-RA, basmati23859-RA, basmati23860-RA, basmati23862-RA	sadri14003-RA, sadri14006-RA, sadri14007-RA, sadri14009-RA, sadri14010-RA	OsR498G0510688500, OsR498G0510689500, OsR498G0510689700	Os05t0369300.01, Os05t0369500.01, Os05t0369900.01	A2J10_04T0208700.1, A2J10_05T0134300.1, A2J10_05T0134900.1, A2J10_11T0105500.1
OG0000251	basmati19634-RA	sadri13135-RA	OsR498G0409323900, OsR498G0511112100, OsR498G0612221100, OsR498G0612351800, OsR498G0713365500, OsR498G0713366100, OsR498G0713367100, OsR498G1120688300	Os05t0499300.01, Os06t0306300.01, Os06t0490400.00, Os07t0104100.01, Os07t0104233.00, Os11t0661600.01	A2J10_01T0172200.1, A2J10_06T0168100.1, A2J10_07T0001600.1
OG0000252	basmati20549-RA	sadri27563-RA	OsR498G0306412800, OsR498G0306415400, OsR498G0306415800, OsR498G0306418600, OsR498G0714429900, OsR498G0816584200	Os03t0570800.01, Os03t0571700.01, Os03t0571900.01, Os03t0572900.01, Os07t0516600.01, Os08t0550200.01	A2J10_03T0215100.1, A2J10_03T0217000.1, A2J10_03T0217400.1, A2J10_07T0165600.1, A2J10_08T0227800.1
OG0000253	basmati32939-RA	NA	OsR498G0100996600, OsR498G0203702800, OsR498G0203858400, OsR498G0305136800, OsR498G0307403200, OsR498G0407871400, OsR498G0509771800, OsR498G0714027700, OsR498G0714065700, OsR498G0815750200, OsR498G0816220000, OsR498G0916711800, OsR498G1018493100, OsR498G1221574200, OsR498G1221881500	Os01t0944100.01, Os12t0440300.01	A2J10_04T0049400.1
OG0000254	NA	NA	OsR498G0611637200, OsR498G0815946800, OsR498G1120691000, OsR498G1120691200, OsR498G1120691300, OsR498G1120692900, OsR498G1171145100	Os06t0151700.01, Os08t0374701.01, Os11t0663900.00, Os11t0664000.01, Os11t0664100.00, Os11t0664133.00, Os11t0666100.01, Os11t0666200.00, Os11t0666300.00, Os11t0667000.00, Os12t0499700.00	A2J10_11T0228600.1
OG0000255	NA	NA	OsR498G0202989000, OsR498G0202989400, OsR498G0202989800, OsR498G0202990800, OsR498G0202991600, OsR498G0261494200	Os02t0153100.01, Os02t0153200.01, Os02t0153400.01, Os02t0153500.01, Os02t0153700.01, Os02t0153900.01, Os02t0154000.01, Os02t0154200.01, Os06t0691800.01	A2J10_02T0037500.1, A2J10_02T0037800.2, A2J10_02T0037900.1, A2J10_02T0038100.1
OG0000256	NA	NA	OsR498G0205034400, OsR498G0205034700, OsR498G0205034900, OsR498G0205036400, OsR498G0205036600, OsR498G0205038600, OsR498G0205039200	Os02t0825301.00, Os02t0825500.01, Os02t0825700.01, Os02t0826000.00, Os02t0826050.00, Os02t0826566.00, Os02t0826675.00, Os02t0826700.00	A2J10_02T0414300.1, A2J10_02T0414500.1, A2J10_02T0414800.1, A2J10_02T0415200.1
OG0000257	basmati05943-RA, basmati29846-RA, basmati34082-RA, basmati39621-RA, basmati39667-RA	sadri06919-RA, sadri14946-RA, sadri35660-RA, sadri37838-RA	OsR498G0714779000	Os03t0191000.01, Os03t0388500.01, Os07t0623100.01, Os10t0375600.01	A2J10_03T0046500.1, A2J10_03T0175800.1, A2J10_07T0243100.1, A2J10_10T0088500.1
OG0000258	basmati08454-RA, basmati21115-RA, basmati29852-RA, basmati34093-RA	sadri06915-RA, sadri08501-RA, sadri28103-RA, sadri35672-RA	OsR498G0714775600, OsR498G0816336600, OsR498G1019209400	Os03t0389700.01, Os07t0622200.01, Os08t0484500.01, Os10t0564400.01	A2J10_03T0176700.1, A2J10_07T0242600.1, A2J10_10T0184900.1
OG0000259	basmati18208-RA, basmati21330-RA, basmati27033-RA, basmati29258-RA, basmati39722-RA	sadri25838-RA, sadri26278-RA, sadri28306-RA, sadri33360-RA, sadri37421-RA	OsR498G0509678700, OsR498G0510093300, OsR498G0612347800, OsR498G0816209400, OsR498G1221568800	NA	A2J10_05T0073000.1, A2J10_06T0168300.1, A2J10_08T0159000.1
OG0000260	basmati01713-RA, basmati27110-RA, basmati38626-RA, basmati40409-RA	sadri03978-RA, sadri33435-RA, sadri33707-RA, sadri37375-RA	OsR498G0612293700, OsR498G0917014900	Os02t0714200.01, Os06t0326400.01, Os08t0345700.01, Os09t0298100.00	A2J10_02T0326200.2, A2J10_06T0124000.1, A2J10_08T0109000.1, A2J10_12T0037400.1
OG0000261	basmati21479-RA, basmati21480-RA, basmati21481-RA, basmati27113-RA	sadri30163-RA, sadri30164-RA, sadri30165-RA, sadri33438-RA	OsR498G0612290500, OsR498G0815038200, OsR498G0815038400, OsR498G0815038600	Os06t0325900.00, Os08t0105400.00, Os08t0105600.00, Os08t0105700.01	A2J10_06T0123700.2, A2J10_08T0003500.1
OG0000262	basmati32726-RA, basmati32730-RA, basmati32734-RA, basmati41038-RA	sadri35237-RA, sadri35244-RA, sadri38440-RA	OsR498G1221281600, OsR498G1221348500, OsR498G1221349500	Os12t0274700.01, Os12t0291100.01, Os12t0291400.01, Os12t0292400.01	A2J10_12T0070600.1, A2J10_12T0078300.1, A2J10_12T0078400.2, A2J10_12T0078600.1
OG0000263	basmati13630-RA, basmati30585-RA, basmati31760-RA, basmati39231-RA	sadri06381-RA, sadri08902-RA, sadri30934-RA, sadri33051-RA	OsR498G0612110800, OsR498G1120714100, OsR498G1220899000	Os01t0807000.01, Os07t0536800.00, Os09t0443400.00, Os10t0208900.00, Os11t0193300.00, Os12t0215100.00	A2J10_03T0394000.1
OG0000264	basmati03344-RA, basmati09121-RA, basmati33485-RA	sadri01439-RA, sadri10167-RA, sadri18695-RA	OsR498G0102103300, OsR498G1120343900	Os01t0781100.01, Os01t0781200.01, Os01t0781700.00, Os01t0782100.01, Os11t0245800.01, Os11t0555300.00	A2J10_01T0364000.1, A2J10_01T0364300.2, A2J10_11T0075900.2, A2J10_11T0161900.1
OG0000265	basmati36131-RA, basmati36133-RA, basmati36135-RA, basmati36138-RA, basmati36141-RA	sadri36112-RA, sadri36114-RA, sadri36116-RA, sadri36117-RA, sadri36121-RA	OsR498G1221147500	Os12t0225900.01, Os12t0226400.00, Os12t0226700.01, Os12t0226900.01, Os12t0227400.01	A2J10_12T0054200.1, A2J10_12T0054700.1
OG0000266	basmati05193-RA, basmati13940-RA, basmati17956-RA, basmati27574-RA	sadri16888-RA, sadri25604-RA, sadri27358-RA, sadri30606-RA	OsR498G0203254500, OsR498G0612774000	Os01t0192600.01, Os02t0224800.01, Os05t0196200.01, Os06t0563000.01	A2J10_01T0065100.1, A2J10_02T0267300.1, A2J10_05T0058200.1, A2J10_06T0197000.1
OG0000267	basmati27265-RA, basmati27918-RA, basmati27919-RA	sadri16555-RA, sadri16556-RA, sadri19053-RA	OsR498G0100180300, OsR498G0100180500, OsR498G0100180900, OsR498G0100181300, OsR498G0100182100, OsR498G0407902900	Os01t0150200.01, Os01t0150400.00, Os01t0150800.01, Os04t0271200.01	A2J10_01T0433800.1, A2J10_08T0135000.1
OG0000268	basmati28055-RA, basmati28057-RA, basmati33621-RA, basmati33722-RA	sadri16425-RA, sadri16427-RA, sadri36339-RA, sadri36438-RA, sadri36472-RA	OsR498G0100119800, OsR498G0100120000, OsR498G0510483800	Os01t0134800.01, Os01t0134900.01, Os05t0319900.00	A2J10_05T0096800.1, A2J10_05T0100100.1, A2J10_05T0105700.1
OG0000269	basmati09539-RA, basmati21348-RA, basmati36595-RA, basmati38041-RA	sadri10505-RA, sadri21950-RA, sadri22559-RA, sadri28322-RA, sadri31284-RA	OsR498G0305424900, OsR498G0713408500, OsR498G0713742400, OsR498G0816199700	Os03t0643100.01, Os07t0115800.00, Os07t0210800.00, Os09t0122200.00, Os10t0468301.00	NA
OG0000270	basmati15634-RA, basmati30553-RA, basmati39643-RA	sadri06280-RA, sadri06282-RA, sadri06285-RA, sadri30965-RA, sadri37858-RA	OsR498G0363272700, OsR498G0714433900, OsR498G0714435300, OsR498G1018567500	Os03t0584400.01, Os07t0517600.00, Os07t0517800.00	A2J10_01T0464700.1, A2J10_03T0221100.1, A2J10_07T0166500.1
OG0000271	basmati10519-RA, basmati11428-RA, basmati26617-RA, basmati28360-RA	sadri03586-RA, sadri11619-RA, sadri19980-RA, sadri24134-RA	OsR498G0408663900, OsR498G0917598500	Os02t0767500.01, Os04t0448800.01, Os06t0210500.01, Os09t0454600.00	A2J10_02T0371700.1, A2J10_06T0060700.1, A2J10_07T0223400.1, A2J10_09T0139700.1
OG0000272	basmati00542-RA, basmati24758-RA, basmati28650-RA, basmati31995-RA	sadri05162-RA, sadri19715-RA, sadri31718-RA	OsR498G0203993200, OsR498G0408522400, OsR498G1220951200	Os02t0531600.01, Os04t0411400.01, Os11t0152500.01, Os12t0152000.00	A2J10_02T0202400.1, A2J10_04T0108800.1, A2J10_11T0030400.1, A2J10_12T0015000.1
OG0000273	basmati09822-RA, basmati09825-RA, basmati25705-RA, basmati25707-RA	sadri10942-RA, sadri10945-RA, sadri37942-RA, sadri37943-RA	OsR498G0407762000, OsR498G0407762400, OsR498G0917913000, OsR498G0917913400	Os04t0223500.01, Os04t0223901.00, Os09t0548400.01, Os09t0548700.01	A2J10_04T0041700.1, A2J10_09T0197200.2
OG0000274	basmati06143-RA, basmati10173-RA, basmati20710-RA, basmati23294-RA	sadri11283-RA, sadri15135-RA, sadri27735-RA	OsR498G0816517100, OsR498G1221928600	Os03t0214000.01, Os08t0531000.01, Os09t0506000.01, Os12t0576600.01, Os12t0576700.01, Os12t0576750.01	A2J10_04T0272300.2, A2J10_08T0213800.1, A2J10_09T0171000.1
OG0000275	basmati00982-RA, basmati10943-RA, basmati10962-RA, basmati31431-RA, basmati35311-RA	sadri04785-RA, sadri12009-RA, sadri12024-RA	OsR498G0204244400, OsR498G0409418200	Os02t0598600.01, Os02t0598900.01, Os04t0657600.01	A2J10_02T0243900.1, A2J10_02T0416700.1, A2J10_04T0235200.1, A2J10_09T0097300.1, A2J10_09T0097900.1
OG0000276	basmati01872-RA, basmati22932-RA, basmati26011-RA	sadri00003-RA, sadri20925-RA, sadri23600-RA, sadri26132-RA	OsR498G0102794600, OsR498G0307045300, OsR498G0407604600, OsR498G1222141600	Os01t0978100.01, Os03t0747800.01, Os04t0165700.01, Os12t0625000.01	A2J10_01T0509700.1, A2J10_10T0050600.1, A2J10_12T0182200.1
OG0000277	basmati20206-RA, basmati23435-RA, basmati37148-RA, basmati41162-RA	sadri02209-RA, sadri02428-RA, sadri12590-RA, sadri23125-RA	OsR498G0101676300, OsR498G1221866400	Os01t0616900.00, Os01t0654100.01, Os05t0573300.01, Os12t0556600.01	A2J10_01T0252300.1, A2J10_01T0276900.1, A2J10_05T0261200.1, A2J10_12T0142700.1
OG0000278	basmati17679-RA, basmati22892-RA, basmati29035-RA, basmati35120-RA, basmati41786-RA	sadri02980-RA, sadri25343-RA, sadri34004-RA, sadri34005-RA	OsR498G0101097300, OsR498G0203763500, OsR498G0203779500, OsR498G0204262300, OsR498G0510462100, OsR498G1018384200, OsR498G1222158500	Os03t0164400.01	A2J10_01T0191300.1
OG0000279	basmati15471-RA, basmati15472-RA, basmati25172-RA, basmati40966-RA	sadri06417-RA, sadri06418-RA, sadri34849-RA, sadri38517-RA	OsR498G0714525300, OsR498G0816116900, OsR498G1221468200	Os07t0545300.01, Os07t0545400.01, Os08t0427700.00, Os12t0438000.02	A2J10_05T0016500.1, A2J10_08T0145500.1, A2J10_12T0099000.1
OG0000280	basmati07781-RA, basmati12716-RA, basmati17040-RA, basmati30154-RA	sadri06847-RA, sadri07878-RA, sadri20598-RA, sadri29020-RA, sadri34624-RA	OsR498G0203489600, OsR498G0916815100, OsR498G1120512900, OsR498G1221698500	NA	A2J10_02T0139100.1, A2J10_03T0126800.1, A2J10_03T0344500.1, A2J10_04T0152800.1, A2J10_09T0027000.1
OG0000281	basmati06625-RA, basmati24189-RA, basmati33719-RA, basmati39861-RA	sadri13690-RA, sadri15580-RA, sadri21636-RA, sadri36434-RA	OsR498G0305680000, OsR498G0713969200	Os03t0277000.01, Os05t0304400.01, Os05t0418000.01, Os07t0271000.01	A2J10_01T0485000.2, A2J10_03T0082900.1, A2J10_05T0100300.2, A2J10_05T0160200.1
OG0000282	basmati08224-RA, basmati32835-RA, basmati35393-RA, basmati40763-RA	sadri08299-RA, sadri09179-RA, sadri14463-RA, sadri35346-RA	OsR498G0305158100, OsR498G1019088600	Os03t0126700.01, Os04t0667600.01, Os10t0532300.01, Os12t0421000.01	A2J10_03T0022800.1, A2J10_04T0265800.1, A2J10_10T0160700.1, A2J10_12T0087700.1
OG0000283	basmati03398-RA, basmati16719-RA, basmati16721-RA, basmati16723-RA	sadri01489-RA, sadri20907-RA, sadri20909-RA, sadri20910-RA	OsR498G0307049100, OsR498G0307050300	Os01t0771900.01, Os03t0749100.01, Os03t0749300.01, Os03t0749500.01	A2J10_01T0358600.4, A2J10_03T0318900.1, A2J10_03T0319000.1, A2J10_03T0319200.3
OG0000284	basmati15018-RA, basmati16763-RA, basmati23975-RA, basmati31049-RA	sadri06807-RA, sadri13889-RA, sadri20862-RA, sadri36901-RA	OsR498G0306209400, OsR498G0307064000, OsR498G0714723300	Os03t0416300.01, Os05t0386800.01, Os07t0604300.01	A2J10_03T0193400.1, A2J10_03T0321800.1, A2J10_05T0144200.1, A2J10_07T0218200.1
OG0000285	basmati25845-RA, basmati25846-RA, basmati25849-RA, basmati27277-RA	sadri19065-RA, sadri26000-RA, sadri26001-RA, sadri26004-RA	OsR498G0407689900, OsR498G0407694300, OsR498G0407695500, OsR498G0407909200	Os04t0192775.00, Os04t0193200.00, Os04t0273900.00	A2J10_04T0028100.1, A2J10_04T0028300.1, A2J10_04T0028500.1
OG0000286	basmati17924-RA, basmati17929-RA, basmati17932-RA, basmati17933-RA	sadri25568-RA, sadri25574-RA, sadri25577-RA, sadri25578-RA	OsR498G0509906000, OsR498G0509907200, OsR498G0509909600, OsR498G0509910600	Os05t0189300.01, Os05t0189900.01, Os05t0190300.03, Os05t0190500.02	A2J10_05T0051600.1, A2J10_05T0051900.1
OG0000287	basmati03204-RA, basmati19594-RA, basmati24637-RA, basmati32108-RA	sadri01320-RA, sadri13176-RA, sadri31838-RA	OsR498G0161085500, OsR498G0511097100, OsR498G1119391900, OsR498G1220899500	Os01t0802850.00, Os05t0494500.01, Os11t0139400.01, Os12t0136100.00	A2J10_01T0378500.1, A2J10_05T0205000.1, A2J10_11T0021500.1
OG0000288	basmati24552-RA, basmati32202-RA	sadri17980-RA, sadri31916-RA, sadri31920-RA	OsR498G1119359600, OsR498G1119360200, OsR498G1119360400, OsR498G1220866400, OsR498G1220867600	Os11t0126100.01, Os11t0129000.00, Os11t0129200.00, Os12t0125800.00, Os12t0126000.01	A2J10_04T0297000.1, A2J10_04T0297100.1, A2J10_11T0015100.2
OG0000289	basmati24503-RA, basmati24506-RA, basmati32258-RA, basmati32260-RA	sadri17927-RA, sadri17929-RA, sadri31960-RA, sadri31963-RA	OsR498G1119335700, OsR498G1220828000	Os11t0120600.00, Os11t0120725.00, Os12t0120200.01, Os12t0120400.01	A2J10_04T0293100.1, A2J10_04T0293300.2, A2J10_11T0011200.1, A2J10_11T0011400.1
OG0000290	basmati02721-RA, basmati32596-RA, basmati32597-RA, basmati38742-RA	sadri00843-RA, sadri05766-RA, sadri26255-RA, sadri26256-RA	OsR498G0102404900, OsR498G0714118700	Os01t0867600.01, Os04t0131850.00, Os04t0131900.01, Os07t0419500.01	A2J10_01T0434500.1, A2J10_04T0009600.1, A2J10_04T0009700.1, A2J10_07T0111600.3
OG0000291	basmati04976-RA, basmati05102-RA, basmati11749-RA, basmati11752-RA, basmati24588-RA, basmati24942-RA, basmati30999-RA	sadri24446-RA, sadri24448-RA, sadri24452-RA, sadri30400-RA, sadri30513-RA, sadri30528-RA, sadri30530-RA, sadri36852-RA	OsR498G0666568900, OsR498G0666569600	Os06t0575000.00	NA
OG0000292	basmati01832-RA, basmati07120-RA, basmati11043-RA, basmati29448-RA	sadri03851-RA, sadri07266-RA, sadri16037-RA, sadri23770-RA	OsR498G0204704700, OsR498G0305903100	Os02t0730300.01, Os03t0337500.00, Os06t0270200.00, Os06t0625900.01, Os07t0679000.01	A2J10_02T0337700.1, A2J10_03T0144800.1, A2J10_06T0097900.1
OG0000293	basmati07715-RA, basmati07716-RA, basmati07717-RA, basmati07718-RA, basmati38646-RA	sadri07822-RA, sadri07823-RA, sadri37395-RA	OsR498G1018850800, OsR498G1018852200, OsR498G1018853400	Os08t0347500.00, Os10t0460900.00, Os10t0461100.01, Os10t0461400.01	A2J10_03T0131900.1, A2J10_03T0132000.1, A2J10_08T0111200.1
OG0000294	basmati01171-RA, basmati07853-RA, basmati12787-RA, basmati40567-RA	sadri04594-RA, sadri07949-RA, sadri14320-RA, sadri28954-RA	OsR498G0204358700, OsR498G1018912700	Os02t0628000.00, Os03t0109300.01, Os04t0518800.01, Os10t0479500.01	A2J10_02T0263400.1, A2J10_03T0006800.1, A2J10_04T0157900.1, A2J10_10T0129400.1
OG0000295	basmati08373-RA, basmati40513-RA	sadri04350-RA, sadri14267-RA	OsR498G0204467700, OsR498G0204468300, OsR498G0305077300, OsR498G0409049300, OsR498G0464615400	Os02t0662000.01, Os02t0662100.01, Os03t0103300.01, Os04t0554500.00, Os04t0554600.00	A2J10_02T0286700.1, A2J10_02T0286800.1, A2J10_03T0002000.1, A2J10_10T0178500.2
OG0000296	basmati01210-RA, basmati12813-RA, basmati12814-RA, basmati35459-RA	sadri04547-RA, sadri09242-RA, sadri28926-RA, sadri28928-RA	OsR498G0204380300, OsR498G0408928100	Os04t0524500.01, Os04t0524600.01, Os04t0524900.00, Os04t0674600.01	A2J10_02T0269400.1, A2J10_04T0160400.1, A2J10_04T0160600.1, A2J10_04T0281900.1
OG0000297	basmati13481-RA, basmati14368-RA, basmati36271-RA	sadri08760-RA, sadri26974-RA, sadri32744-RA, sadri35819-RA	OsR498G0203068200, OsR498G0409252600, OsR498G0613118900, OsR498G0815462500	Os02t0174200.01, Os04t0608900.01, Os06t0663400.01, Os08t0224100.01	A2J10_02T0052700.1, A2J10_04T0236000.1, A2J10_08T0068000.1
OG0000298	basmati00219-RA, basmati26341-RA, basmati26342-RA, basmati26354-RA, basmati36757-RA	sadri03327-RA, sadri03332-RA, sadri03335-RA, sadri05404-RA, sadri17357-RA, sadri39007-RA, sadri39013-RA, sadri39016-RA, sadri39021-RA, sadri39027-RA	NA	NA	A2J10_02T0396300.1, A2J10_03T0097700.1, A2J10_09T0074500.2
OG0000299	basmati25806-RA, basmati25809-RA, basmati25811-RA, basmati25812-RA	sadri25960-RA, sadri25962-RA, sadri25963-RA, sadri25965-RA	OsR498G0407717600, OsR498G0407718200, OsR498G0407718800, OsR498G0463970300	Os04t0201900.00, Os04t0202300.00, Os04t0202500.00, Os04t0202800.00	A2J10_04T0031700.1, A2J10_04T0031800.1
OG0000300	basmati15506-RA, basmati15511-RA, basmati15513-RA, basmati15517-RA	sadri06384-RA, sadri06387-RA, sadri06388-RA, sadri06390-RA	OsR498G0714502900, OsR498G0714503300, OsR498G0714507500, OsR498G0714510100	Os07t0537600.01, Os07t0537900.01, Os07t0538700.01, Os07t0539700.01	A2J10_07T0178500.1, A2J10_07T0179100.1
OG0000301	basmati38512-RA	sadri37272-RA	OsR498G0160687000, OsR498G0203482800, OsR498G0306063400, OsR498G0306357800, OsR498G0306404200, OsR498G0306404400, OsR498G0713788900, OsR498G0714004100, OsR498G0714069000, OsR498G0816635500, OsR498G0868251100, OsR498G0916803300, OsR498G1018317200, OsR498G1018359600	Os08t0326000.01	A2J10_08T0099500.1
OG0000302	basmati39340-RA, basmati39341-RA, basmati39342-RA, basmati39343-RA	sadri17016-RA, sadri17017-RA, sadri17018-RA, sadri17019-RA	OsR498G0100395200, OsR498G0100397000, OsR498G0160201400, OsR498G0160202500	Os01t0210900.01, Os01t0211000.00, Os01t0211200.00, Os01t0211600.01	A2J10_01T0078000.1, A2J10_01T0078100.1
OG0000303	basmati05257-RA, basmati39394-RA	NA	OsR498G0100371300, OsR498G0160190000, OsR498G0407996200, OsR498G0407999200, OsR498G0408000400, OsR498G0464166100, OsR498G0612732200	Os04t0303100.00, Os06t0552000.00	A2J10_01T0073200.1, A2J10_04T0059400.1, A2J10_04T0059900.1, A2J10_04T0060200.1, A2J10_04T0060400.1, A2J10_06T0190300.1, A2J10_06T0190600.2
OG0000304	NA	NA	OsR498G0100147800, OsR498G0100602300, OsR498G0202919100, OsR498G0203253700, OsR498G0203771200, OsR498G0305910900, OsR498G0408425700, OsR498G0408915900, OsR498G0509870600, OsR498G0510327900, OsR498G0510633400, OsR498G0713464600, OsR498G0916954000, OsR498G0917104400, OsR498G1221772200	Os04t0591232.01, Os04t0649051.01	A2J10_05T0274900.1
OG0000305	NA	NA	OsR498G0101168200, OsR498G0202959500, OsR498G0204671600, OsR498G0407572400, OsR498G0407876600, OsR498G0612430100, OsR498G0714164200, OsR498G0714257500, OsR498G0714337400, OsR498G0815714100, OsR498G0815723800, OsR498G0917230100, OsR498G1018428300, OsR498G1018598200, OsR498G1120578300, OsR498G1120579000	Os06t0364850.01, Os07t0413300.01	NA
OG0000306	NA	NA	OsR498G1018758700, OsR498G1018759300, OsR498G1018759900, OsR498G1018760500, OsR498G1018760900, OsR498G1018761500, OsR498G1018761700, OsR498G1018762100, OsR498G1018762300	Os10t0427300.02, Os10t0428900.00	A2J10_01T0231300.1, A2J10_01T0231400.1, A2J10_04T0182200.1, A2J10_04T0182400.2, A2J10_04T0182600.1, A2J10_04T0188200.1, A2J10_10T0104900.1
OG0000307	NA	sadri09808-RA, sadri30499-RA	OsR498G0612837400, OsR498G1120543200, OsR498G1120550600, OsR498G1120556200, OsR498G1120557200, OsR498G1120559200	Os06t0581500.01, Os08t0331900.01, Os11t0625900.01	A2J10_06T0206400.1, A2J10_06T0209700.2, A2J10_08T0100900.1, A2J10_11T0204700.1, A2J10_11T0205700.1, A2J10_11T0206000.1, A2J10_11T0206200.1
OG0000308	NA	NA	OsR498G0203109900, OsR498G0203111900, OsR498G0203112700, OsR498G0203113300, OsR498G0203113700, OsR498G0204251600	Os02t0184900.01, Os02t0185200.01, Os02t0185300.01, Os02t0185500.00, Os02t0185900.01, Os02t0186200.00, Os02t0601500.01	A2J10_02T0061200.1, A2J10_02T0061300.1, A2J10_02T0061600.1, A2J10_02T0245100.1, A2J10_11T0072200.1
OG0000309	NA	sadri25978-RA	OsR498G0407560200, OsR498G0407564300, OsR498G0407565100, OsR498G0407568700, OsR498G0407569700, OsR498G0407569900, OsR498G0407573100, OsR498G0407573300	Os04t0152000.00, Os04t0152500.01, Os04t0153000.00, Os04t0154000.00, Os04t0154700.00, Os04t0154800.01, Os04t0156000.00	A2J10_04T0017200.1, A2J10_04T0017300.1
OG0000310	basmati07143-RA, basmati11540-RA, basmati29892-RA, basmati34191-RA	sadri06883-RA, sadri16064-RA, sadri24245-RA, sadri35765-RA	OsR498G0714758500	Os03t0340500.01, Os03t0401300.01, Os06t0194900.01, Os07t0616800.01	A2J10_03T0146600.1, A2J10_03T0183400.2, A2J10_06T0050700.1, A2J10_07T0238900.1
OG0000311	basmati31120-RA, basmati31121-RA, basmati31123-RA, basmati31125-RA	sadri32383-RA, sadri32384-RA, sadri32386-RA	OsR498G1018152200, OsR498G1018152300, OsR498G1018152700, OsR498G1018152900	Os10t0150400.01, Os10t0150600.01, Os10t0150700.01, Os10t0150800.01	A2J10_07T0099200.1, A2J10_07T0099300.1
OG0000312	basmati19486-RA, basmati35736-RA, basmati35747-RA, basmati35750-RA, basmati35753-RA	sadri09487-RA, sadri09496-RA, sadri09498-RA, sadri09500-RA, sadri13280-RA	OsR498G0511050000, OsR498G1120735400	Os11t0684100.01, Os11t0686400.00	A2J10_05T0186200.1, A2J10_11T0231400.1, A2J10_12T0174300.1
OG0000313	basmati17796-RA, basmati22670-RA, basmati26952-RA, basmati27765-RA	sadri02806-RA, sadri16707-RA, sadri25448-RA, sadri33281-RA	OsR498G0101259400, OsR498G0612406400	Os01t0170500.01, Os05t0169800.00, Os06t0474500.01	A2J10_01T0049900.2, A2J10_01T0215400.1, A2J10_05T0039700.1, A2J10_06T0148500.1
OG0000314	basmati05173-RA, basmati17264-RA, basmati25459-RA, basmati27023-RA	sadri24944-RA, sadri30582-RA, sadri33353-RA, sadri35134-RA	OsR498G0509556900, OsR498G0815961500	Os05t0100600.02, Os06t0488600.01, Os06t0565900.01, Os08t0379200.01	A2J10_06T0198800.1, A2J10_07T0149700.1, A2J10_08T0122800.1
OG0000315	basmati10449-RA, basmati21147-RA, basmati25098-RA, basmati33468-RA	sadri11550-RA, sadri18678-RA, sadri28135-RA, sadri31386-RA	OsR498G0816316600, OsR498G0917645800, OsR498G1221105700	Os08t0479400.01, Os09t0466400.01, Os11t0243300.01, Os12t0208900.00	A2J10_11T0074400.1, A2J10_12T0049900.1
OG0000316	basmati39523-RA, basmati39526-RA, basmati39960-RA, basmati39964-RA	sadri18894-RA, sadri18896-RA, sadri18922-RA, sadri18926-RA	OsR498G1119836400, OsR498G1119838200, OsR498G1119859700, OsR498G1119861900	Os11t0291000.00, Os11t0297300.01, Os11t0297800.01	A2J10_11T0091600.1, A2J10_11T0221700.1
OG0000317	basmati30383-RA, basmati30384-RA, basmati39549-RA	sadri18912-RA, sadri31128-RA, sadri32408-RA	OsR498G0407773900, OsR498G0713567700, OsR498G1018174900, OsR498G1018176300, OsR498G1119851700	Os08t0361300.01	A2J10_03T0231800.1, A2J10_07T0029600.1, A2J10_10T0027200.1, A2J10_10T0100600.1, A2J10_10T0100700.1
OG0000318	basmati01328-RA, basmati17299-RA, basmati27685-RA	sadri02744-RA, sadri04410-RA, sadri16785-RA, sadri24977-RA	OsR498G0204439300, OsR498G0408641900	Os01t0179700.01, Os01t0558600.01, Os02t0653800.01, Os05t0105200.01	A2J10_01T0056100.2, A2J10_01T0209800.1, A2J10_02T0281400.1, A2J10_07T0152500.1
OG0000319	basmati11940-RA, basmati11941-RA, basmati28210-RA, basmati28211-RA	sadri16251-RA, sadri16253-RA, sadri24628-RA, sadri24629-RA	OsR498G0611538500, OsR498G0611538700	Os01t0113000.00, Os06t0122600.00, Os06t0122800.01	A2J10_01T0008600.1, A2J10_01T0008700.1, A2J10_05T0082800.3, A2J10_05T0082900.4
OG0000320	basmati17154-RA, basmati30554-RA, basmati30668-RA, basmati34408-RA	sadri02287-RA, sadri06283-RA, sadri06284-RA, sadri30856-RA, sadri30964-RA	OsR498G0306462300, OsR498G0714435200	Os01t0583525.00, Os03t0568500.01, Os03t0802650.00, Os07t0517467.00, Os10t0372366.00	A2J10_03T0221000.1
OG0000321	basmati30671-RA	sadri30495-RA, sadri30853-RA	OsR498G0100664200, OsR498G0102035800, OsR498G0306112100, OsR498G0306118700, OsR498G0306401300, OsR498G0307203000, OsR498G0713880000, OsR498G0815602700, OsR498G0816043400, OsR498G0916898600, OsR498G1018077300, OsR498G1120270300	Os03t0215600.00	A2J10_08T0082800.1
OG0000322	basmati10749-RA, basmati17934-RA, basmati19159-RA, basmati28551-RA, basmati35064-RA	sadri11832-RA, sadri19811-RA, sadri21830-RA, sadri25579-RA, sadri33953-RA, sadri35393-RA	OsR498G0102498500, OsR498G0407890700, OsR498G0612782100, OsR498G0612788700	NA	A2J10_05T0055600.1, A2J10_12T0092800.1
OG0000323	basmati05886-RA, basmati07282-RA, basmati10666-RA, basmati29886-RA	sadri06888-RA, sadri07414-RA, sadri11754-RA, sadri14892-RA	OsR498G0305341400, OsR498G0917519900, OsR498G1018626300	Os03t0183600.00, Os07t0617800.01, Os09t0433900.01, Os10t0390500.01, Os10t0390600.01	A2J10_01T0353000.1
OG0000324	basmati03762-RA, basmati19907-RA, basmati22397-RA, basmati31591-RA	sadri01854-RA, sadri02592-RA, sadri12144-RA, sadri12870-RA	OsR498G0101884600, OsR498G0511250300	Os01t0588200.01, Os01t0715500.00, Os05t0536200.01, Os09t0361400.01	A2J10_01T0230500.1, A2J10_01T0309300.1, A2J10_05T0234300.1
OG0000325	basmati07553-RA, basmati07554-RA, basmati16017-RA, basmati22943-RA	sadri07668-RA, sadri21601-RA, sadri23587-RA	OsR498G0306693800, OsR498G1018782800, OsR498G1018783200, OsR498G1222137200	Os03t0654400.01, Os10t0437100.01, Os10t0437200.01, Os12t0623500.01	A2J10_10T0108700.2, A2J10_12T0181300.1
OG0000326	basmati23329-RA, basmati23350-RA	sadri23206-RA, sadri23226-RA	OsR498G1221901600, OsR498G1221902200, OsR498G1221902600, OsR498G1221910700, OsR498G1221910900	Os12t0567800.01, Os12t0568200.01, Os12t0568500.01, Os12t0571000.01, Os12t0571100.01	A2J10_12T0148400.1, A2J10_12T0148600.1, A2J10_12T0150400.1
OG0000327	basmati30005-RA	NA	OsR498G0917154900, OsR498G0917155300, OsR498G0917155900, OsR498G0917198000, OsR498G0917198400	Os09t0324200.01, Os09t0324300.01, Os09t0324400.01, Os09t0341500.01, Os09t0342000.01	A2J10_09T0064500.1, A2J10_09T0064600.1, A2J10_09T0064700.1, A2J10_09T0073300.1, A2J10_09T0073500.1, A2J10_09T0074900.1
OG0000328	basmati00155-RA, basmati01416-RA, basmati05714-RA, basmati30125-RA, basmati38574-RA	sadri05461-RA, sadri14733-RA, sadri34648-RA, sadri37330-RA	OsR498G0100515900, OsR498G0203764000, OsR498G0409396300	Os02t0467300.01, Os03t0164200.01, Os12t0609100.01	A2J10_06T0096300.1, A2J10_07T0171100.1
OG0000329	basmati16246-RA, basmati17609-RA, basmati20150-RA, basmati22579-RA, basmati26225-RA	sadri02730-RA, sadri03220-RA, sadri12643-RA	OsR498G0307365000, OsR498G0612917800	Os01t0561500.01, Os02t0102850.01, Os03t0686700.01, Os05t0566700.01, Os08t0332150.00	A2J10_02T0002600.1, A2J10_05T0256500.1
OG0000330	basmati07104-RA, basmati08061-RA, basmati16299-RA, basmati40590-RA	sadri08147-RA, sadri14343-RA, sadri16022-RA, sadri21320-RA	OsR498G0305108110, OsR498G0305896800, OsR498G1019009500	Os03t0335600.01, Os03t0694900.01, Os10t0506200.00	A2J10_03T0008300.2, A2J10_03T0139100.1, A2J10_10T0146100.1
OG0000331	basmati06085-RA, basmati16824-RA, basmati16833-RA, basmati18382-RA	sadri15080-RA, sadri20809-RA, sadri22572-RA	OsR498G0305432000, OsR498G0307088600, OsR498G0307094500	Os03t0207300.01, Os03t0762000.01, Os03t0763000.01, Os07t0114400.01	A2J10_03T0326800.1, A2J10_03T0327400.1, A2J10_04T0277100.1
OG0000332	basmati27331-RA, basmati27333-RA	sadri19115-RA, sadri19117-RA	OsR498G0407946500, OsR498G0407946700, OsR498G0408016900, OsR498G1018272600	Os04t0286300.01, Os04t0307900.00, Os04t0308100.01	A2J10_03T0273100.1, A2J10_04T0057800.3, A2J10_04T0063400.1, A2J10_04T0063600.1, A2J10_04T0063700.1, A2J10_04T0063900.1
OG0000333	basmati05347-RA, basmati18059-RA	sadri25698-RA, sadri30758-RA	OsR498G0100411100, OsR498G0509997700, OsR498G0612680600	Os01t0214600.01, Os05t0209600.01, Os06t0156600.01, Os06t0157000.01, Os06t0531900.01	A2J10_01T0079300.1, A2J10_03T0076600.1, A2J10_06T0026600.1, A2J10_06T0027000.1, A2J10_11T0147700.1
OG0000334	basmati18170-RA, basmati18172-RA, basmati18174-RA, basmati18175-RA	sadri25798-RA, sadri25801-RA, sadri25803-RA, sadri25806-RA	OsR498G0510065600, OsR498G0510067400, OsR498G0510070200	Os05t0225800.01, Os05t0226000.00, Os05t0226900.01, Os05t0227600.01	A2J10_05T0069800.1, A2J10_05T0070100.1
OG0000335	basmati06971-RA, basmati24605-RA, basmati29390-RA, basmati32154-RA	sadri07314-RA, sadri15901-RA, sadri18026-RA, sadri31867-RA	OsR498G1119377100, OsR498G1220889700	Os03t0319400.01, Os07t0687000.01, Os11t0134300.01, Os12t0132200.01	A2J10_03T0117300.1, A2J10_07T0290800.1, A2J10_11T0018900.1
OG0000336	basmati32573-RA, basmati32574-RA, basmati32575-RA	sadri26273-RA, sadri26274-RA, sadri26276-RA	OsR498G0407498300, OsR498G0407499300, OsR498G0407499500, OsR498G0407499700, OsR498G0407500300	Os04t0127200.02, Os04t0127300.01, Os04t0127600.00	A2J10_07T0107300.1, A2J10_07T0107900.1, A2J10_07T0108100.1
OG0000337	basmati07310-RA, basmati07346-RA, basmati07348-RA, basmati33227-RA	sadri07446-RA, sadri07447-RA, sadri07479-RA, sadri34123-RA	OsR498G1018645200, OsR498G1018662100, OsR498G1018662500	Os01t0339500.01	A2J10_01T0156500.1, A2J10_10T0096600.1, A2J10_10T0096700.1, A2J10_10T0096800.1, A2J10_10T0099800.1
OG0000338	basmati12697-RA, basmati20205-RA, basmati36799-RA, basmati37144-RA	sadri02206-RA, sadri12591-RA, sadri17316-RA, sadri29039-RA	OsR498G0100549900, OsR498G0511377300	Os01t0248400.01, Os01t0654500.01, Os04t0508200.01, Os05t0573200.00	A2J10_01T0102100.1, A2J10_01T0277300.1, A2J10_05T0261100.2
OG0000339	basmati12745-RA, basmati12748-RA, basmati12749-RA, basmati12750-RA	sadri28990-RA, sadri28991-RA, sadri28993-RA, sadri28995-RA	OsR498G0408884400	Os04t0513100.01, Os04t0513400.01, Os04t0513700.00, Os04t0513900.01	A2J10_04T0154500.1, A2J10_04T0154700.1, A2J10_04T0154800.1, A2J10_04T0154900.1
OG0000340	basmati05369-RA, basmati05373-RA, basmati13739-RA	sadri30778-RA, sadri38044-RA	OsR498G0612651400, OsR498G0612667600, OsR498G0612669200	Os02t0255500.01, Os06t0526400.00, Os06t0526466.00, Os06t0527800.01, Os06t0528300.00	A2J10_02T0113100.1, A2J10_06T0185400.1, A2J10_10T0037400.1, A2J10_10T0037700.1
OG0000341	basmati08776-RA, basmati08778-RA, basmati08780-RA	sadri09843-RA, sadri09845-RA, sadri09847-RA	OsR498G1120518400, OsR498G1120519400, OsR498G1171046700, OsR498G1171048400	Os11t0618500.02, Os11t0618700.01, Os11t0618800.00, Os11t0618850.00	A2J10_11T0202000.1, A2J10_11T0202100.1, A2J10_11T0202200.1
OG0000342	basmati38413-RA	NA	OsR498G0101029200, OsR498G0101742200, OsR498G0203013600, OsR498G0407983200, OsR498G0917609600, OsR498G1018330400, OsR498G1119719100, OsR498G1220983500, OsR498G1221478800	Os01t0390300.01, Os01t0932000.00, Os07t0113000.01, Os07t0642100.01, Os09t0456900.01, Os10t0377500.00, Os12t0511750.00	NA
OG0000343	basmati23683-RA	sadri19259-RA	OsR498G0100309100, OsR498G0101157600, OsR498G0101415700, OsR498G0102000300, OsR498G0102102900, OsR498G0102760900, OsR498G0203194500, OsR498G0203203400, OsR498G0408224500, OsR498G0408888800, OsR498G0714079400, OsR498G0816089100, OsR498G0816350400, OsR498G1220971200	Os09t0363200.01	NA
OG0000344	basmati24085-RA, basmati24086-RA, basmati24089-RA, basmati24092-RA	sadri13783-RA, sadri13784-RA, sadri13785-RA, sadri13787-RA	OsR498G0510802100, OsR498G0510802300, OsR498G0510803300	Os05t0402900.01, Os05t0403000.01, Os05t0403100.00, Os05t0403300.01	A2J10_09T0002100.1, A2J10_09T0039800.1
OG0000345	basmati18357-RA, basmati18359-RA, basmati18360-RA, basmati33054-RA	sadri22594-RA, sadri22595-RA, sadri22597-RA, sadri34304-RA	OsR498G0100964300, OsR498G0713392100, OsR498G0713392900, OsR498G0713393300	Os01t0368000.00, Os07t0111700.01, Os07t0111900.00, Os07t0112000.00	A2J10_01T0168100.1
OG0000346	basmati18970-RA, basmati18972-RA, basmati18973-RA, basmati18974-RA	sadri22008-RA, sadri22009-RA, sadri22010-RA, sadri22012-RA	OsR498G0713703700, OsR498G0713705500, OsR498G0713706100	Os07t0201300.00, Os07t0201500.00, Os07t0201800.00	A2J10_07T0055400.1, A2J10_07T0055700.1, A2J10_07T0055800.1
OG0000347	basmati19011-RA, basmati19013-RA, basmati19016-RA, basmati19017-RA	sadri21965-RA, sadri21966-RA, sadri21969-RA, sadri21971-RA	OsR498G0713726400, OsR498G0713727200, OsR498G0713727500, OsR498G0713728300	Os07t0207800.00, Os07t0208100.01	A2J10_07T0059900.1, A2J10_07T0060100.1, A2J10_07T0060400.1
OG0000348	basmati40536-RA, basmati40537-RA, basmati40538-RA, basmati40539-RA	sadri14293-RA, sadri14294-RA, sadri14295-RA, sadri14296-RA	OsR498G0305087100, OsR498G0305087800, OsR498G0305089800	Os03t0106500.01, Os03t0106700.00, Os03t0106800.01, Os03t0106900.00	A2J10_03T0004400.1, A2J10_03T0004500.1
OG0000349	basmati00205-RA, basmati00207-RA, basmati00220-RA, basmati00221-RA, basmati00223-RA	sadri05402-RA, sadri05403-RA, sadri05414-RA, sadri05416-RA	OsR498G0203795600, OsR498G0203803100, OsR498G0203803900	Os02t0475500.00, Os02t0478300.00	A2J10_02T0171900.1, A2J10_02T0172100.1, A2J10_02T0173100.1
OG0000350	NA	sadri27382-RA	OsR498G0100997800, OsR498G0102713800, OsR498G0203755900, OsR498G0203788700, OsR498G0305826400, OsR498G0409475000, OsR498G0612566100, OsR498G0714391800, OsR498G0916855700, OsR498G1018021800	Os01t0595300.01, Os01t0822501.01, Os02t0192200.01, Os02t0508500.02, Os06t0704400.01, Os07t0137500.01	NA
OG0000351	NA	NA	OsR498G0203443500, OsR498G0203443700, OsR498G0203692300, OsR498G0408307700, OsR498G0409186800, OsR498G0510363700, OsR498G0510908000, OsR498G0612089100, OsR498G0612381100, OsR498G0613305400, OsR498G0713561700, OsR498G0714746500, OsR498G1119290700, OsR498G1119752600, OsR498G1119752800, OsR498G1119837300, OsR498G1120472300	NA	NA
OG0000352	NA	NA	OsR498G0306235500, OsR498G0612828500, OsR498G0612893400, OsR498G0666568200, OsR498G1119371300, OsR498G1220880500	Os03t0422800.01, Os06t0574550.01, Os06t0575400.01, Os06t0602500.01, Os11t0133001.01, Os12t0130200.00	A2J10_06T0204000.1, A2J10_06T0204200.1, A2J10_06T0217200.1, A2J10_11T0017600.1, A2J10_12T0002000.1
OG0000353	NA	NA	OsR498G0714502100, OsR498G0714502300, OsR498G0714511800, OsR498G0714516300, OsR498G0714798600	Os07t0537000.01, Os07t0537300.00, Os07t0540100.01, Os07t0540600.00, Os07t0541000.01, Os07t0541200.00, Os07t0628700.01	A2J10_05T0018900.1, A2J10_05T0019000.1, A2J10_07T0179400.1, A2J10_07T0246400.1, A2J10_07T0246500.1
OG0000354	NA	NA	OsR498G0816500700, OsR498G0816503600, OsR498G0816504800, OsR498G0816505200, OsR498G0816505800, OsR498G0816506000	Os08t0527300.01, Os08t0527400.01, Os08t0527600.01, Os08t0527800.01, Os08t0527900.00, Os08t0528000.00, Os08t0528100.00	A2J10_08T0210300.1, A2J10_08T0211000.1, A2J10_08T0211100.1, A2J10_08T0211200.1
OG0000355	basmati10364-RA, basmati39002-RA	sadri11473-RA, sadri28049-RA, sadri33652-RA	OsR498G0204682900, OsR498G0612170400, OsR498G0917686300	Os02t0725000.01, Os06t0291600.01, Os08t0491200.01, Os09t0478500.01	A2J10_02T0334000.1, A2J10_06T0112000.1, A2J10_08T0185800.1, A2J10_09T0156000.1
OG0000356	basmati33923-RA, basmati33924-RA, basmati33926-RA	sadri35512-RA, sadri35516-RA, sadri35517-RA	OsR498G0306005500, OsR498G0306006100, OsR498G0306006500, OsR498G0306006700	Os03t0365000.00, Os03t0365800.01, Os03t0365850.00, Os03t0365900.01	A2J10_03T0161500.1, A2J10_03T0161600.1
OG0000357	basmati12621-RA, basmati26428-RA, basmati29856-RA, basmati34098-RA	sadri29116-RA, sadri35677-RA	OsR498G0306085500, OsR498G0714773800	Os02t0791400.01, Os03t0390400.01, Os04t0498200.01	A2J10_02T0389600.1, A2J10_03T0176900.1, A2J10_04T0144500.1, A2J10_04T0144600.1, A2J10_07T0242100.1
OG0000358	basmati06824-RA, basmati12785-RA, basmati19605-RA, basmati37481-RA	sadri13163-RA, sadri14950-RA, sadri15765-RA, sadri28957-RA, sadri32274-RA	OsR498G0102459700, OsR498G0203236600, OsR498G0408669000	NA	A2J10_01T0443600.1, A2J10_04T0157500.1, A2J10_07T0090600.1, A2J10_07T0222300.1
OG0000359	basmati32661-RA, basmati34550-RA, basmati34551-RA, basmati38786-RA	sadri17496-RA, sadri17497-RA, sadri21666-RA, sadri26190-RA	OsR498G0100651200, OsR498G0407558600, OsR498G0713955100	Os01t0275200.00, Os01t0275600.01, Os04t0151800.01, Os07t0265600.01	A2J10_01T0120800.1
OG0000360	basmati38833-RA, basmati38837-RA	sadri21707-RA, sadri21711-RA	OsR498G0611955400, OsR498G0611956000, OsR498G0713911400, OsR498G0713913700	Os06t0234900.00, Os06t0235000.00, Os06t0235100.00, Os07t0255900.00, Os07t0256700.01	A2J10_06T0077600.1, A2J10_07T0083000.1, A2J10_07T0083300.1
OG0000361	basmati32402-RA, basmati40350-RA, basmati41037-RA	sadri17802-RA, sadri32092-RA, sadri37655-RA, sadri38439-RA	OsR498G1119278800, OsR498G1220789200, OsR498G1221281300, OsR498G1221522100	Os11t0102900.01, Os12t0102500.01	A2J10_05T0268400.4, A2J10_11T0001400.1, A2J10_12T0070500.1
OG0000362	basmati33284-RA, basmati33296-RA, basmati33300-RA, basmati33301-RA	sadri18508-RA, sadri18521-RA, sadri18525-RA, sadri18526-RA	OsR498G1119612600, OsR498G1119613600, OsR498G1119614000	Os11t0212300.00, Os11t0212900.01, Os11t0213000.01	A2J10_02T0338900.1, A2J10_11T0063500.1
OG0000363	basmati03590-RA, basmati03709-RA, basmati17902-RA, basmati27604-RA, basmati41822-RA	sadri01675-RA, sadri01801-RA, sadri16861-RA, sadri25545-RA	OsR498G0101918500, OsR498G0101977300	Os01t0188400.01, Os01t0723400.04, Os01t0743500.01, Os05t0186300.01	A2J10_01T0325900.1
OG0000364	basmati27822-RA, basmati27823-RA, basmati27824-RA, basmati27829-RA	sadri16656-RA, sadri16657-RA, sadri16658-RA	OsR498G0100214800	Os01t0164075.00	A2J10_01T0044500.1, A2J10_01T0044600.1, A2J10_01T0044800.1, A2J10_01T0044900.1, A2J10_01T0045000.1, A2J10_01T0045100.1, A2J10_01T0045200.1
OG0000365	basmati26358-RA, basmati30559-RA, basmati30560-RA, basmati39912-RA	sadri03339-RA, sadri12358-RA, sadri30957-RA	OsR498G0204949200, OsR498G0204950410, OsR498G0917087500	Os02t0800100.01, Os02t0801200.01, Os03t0583700.00, Os09t0314900.00	A2J10_03T0220500.1, A2J10_09T0073800.1
OG0000366	basmati15337-RA, basmati19663-RA, basmati30569-RA, basmati30570-RA	sadri13106-RA, sadri30949-RA	OsR498G0306453600, OsR498G0714586200	Os01t0780500.01, Os03t0582200.01, Os03t0582300.01, Os05t0503000.01, Os07t0564600.01	A2J10_03T0219700.1, A2J10_05T0210300.1, A2J10_07T0189900.1
OG0000367	basmati00687-RA, basmati24944-RA, basmati24945-RA, basmati28493-RA	sadri05053-RA, sadri19860-RA, sadri31544-RA	OsR498G0408606000, OsR498G1221042000	Os02t0553200.01, Os04t0434800.01, Os12t0178100.01, Os12t0178200.01	A2J10_02T0215200.1, A2J10_04T0119600.1, A2J10_12T0030300.1
OG0000368	basmati00582-RA, basmati24815-RA, basmati28606-RA	sadri05132-RA, sadri19756-RA, sadri19758-RA, sadri31666-RA	OsR498G0204017200, OsR498G0408543600, OsR498G1220982600	Os02t0537500.01, Os04t0416100.01, Os12t0158800.01	A2J10_02T0205300.1, A2J10_04T0113000.1, A2J10_12T0019700.1
OG0000369	basmati00388-RA, basmati14338-RA, basmati28797-RA	sadri05286-RA, sadri19574-RA, sadri27000-RA	OsR498G0203081200, OsR498G0203903200	Os02t0177500.01, Os02t0510100.01, Os04t0388900.01, Os11t0657300.01	A2J10_02T0055400.1, A2J10_04T0091700.1, A2J10_11T0095600.1, A2J10_11T0225300.1
OG0000370	basmati28904-RA, basmati28905-RA, basmati28906-RA, basmati28911-RA	sadri19475-RA, sadri19478-RA, sadri19479-RA, sadri19481-RA	OsR498G0408364900, OsR498G0408366900, OsR498G0408369700, OsR498G0408371100	Os04t0375300.00	A2J10_04T0084700.2, A2J10_04T0085000.1, A2J10_04T0085200.1
OG0000371	basmati08323-RA, basmati09627-RA, basmati27369-RA, basmati27370-RA	sadri08387-RA, sadri10765-RA, sadri19148-RA	OsR498G0407953700, OsR498G0407953900, OsR498G0917974100	Os04t0291100.01, Os09t0570300.01, Os10t0547900.01, Os10t0548000.02	A2J10_04T0055900.3, A2J10_04T0056000.1
OG0000372	basmati20364-RA, basmati25362-RA, basmati31594-RA	sadri07837-RA, sadri12148-RA, sadri12439-RA, sadri35042-RA	OsR498G0816027300, OsR498G1018861800	Os05t0591900.03, Os08t0398400.01, Os09t0361200.01, Os10t0464000.01	A2J10_04T0309800.1, A2J10_08T0137400.1, A2J10_09T0083000.1
OG0000373	basmati06133-RA, basmati16286-RA, basmati31660-RA, basmati31662-RA	sadri12206-RA, sadri12209-RA, sadri15127-RA, sadri21334-RA	OsR498G0305448700, OsR498G0917211200	Os03t0213100.01, Os03t0692300.00, Os09t0347500.01, Os09t0347700.01	A2J10_03T0279300.1, A2J10_04T0273100.1
OG0000374	basmati12507-RA, basmati21600-RA, basmati37821-RA, basmati39837-RA	sadri20149-RA, sadri21617-RA, sadri29222-RA, sadri30047-RA	OsR498G0307356300, OsR498G0408787800, OsR498G0713984000	Os03t0844500.01, Os04t0485100.01, Os07t0274800.01, Os08t0122000.01	A2J10_01T0482700.1
OG0000375	basmati21706-RA, basmati21709-RA, basmati21710-RA, basmati21711-RA	sadri29941-RA, sadri29942-RA, sadri29944-RA	OsR498G0815134400, OsR498G0815134600, OsR498G0815134800	Os08t0136300.01, Os08t0136500.01, Os08t0136700.01, Os08t0136800.01	A2J10_08T0021200.1, A2J10_08T0021300.1
OG0000376	basmati19962-RA, basmati21842-RA, basmati22969-RA	sadri12821-RA, sadri21764-RA	OsR498G0203859200, OsR498G0305448300, OsR498G0510088200, OsR498G0714417800, OsR498G0815513400, OsR498G0815938800, OsR498G0816614000, OsR498G0917901700, OsR498G1119445100, OsR498G1221360000, OsR498G1222004600	NA	NA
OG0000377	basmati11154-RA, basmati26849-RA, basmati41228-RA, basmati42025-RA	sadri03807-RA, sadri23699-RA, sadri23878-RA	OsR498G0204726900, OsR498G0612011400, OsR498G1222189700	Os02t0736100.01, Os06t0251700.01, Os12t0640900.01	A2J10_02T0342300.1, A2J10_06T0087400.1, A2J10_12T0194300.1
OG0000378	basmati11312-RA, basmati23408-RA, basmati33237-RA, basmati36762-RA	sadri17352-RA, sadri23148-RA, sadri24037-RA, sadri34113-RA	OsR498G0611910300	Os01t0254000.01, Os01t0338000.01, Os06t0225000.00, Os12t0560300.01	A2J10_01T0105800.1, A2J10_01T0156100.1, A2J10_12T0143400.1
OG0000379	basmati02884-RA, basmati23533-RA, basmati37321-RA, basmati37915-RA	sadri01003-RA, sadri02357-RA	OsR498G0101591800, OsR498G0102324500, OsR498G1221780600	Os01t0845950.01, Os12t0539800.00	A2J10_01T0103300.1, A2J10_01T0261700.1, A2J10_01T0419400.1, A2J10_02T0145800.1, A2J10_03T0396000.1
OG0000380	basmati02883-RA, basmati23534-RA, basmati23535-RA, basmati37322-RA, basmati37914-RA	sadri01002-RA, sadri02358-RA, sadri20062-RA	OsR498G0102324800, OsR498G0363761900, OsR498G1221780300	Os01t0630900.00, Os01t0846000.01, Os03t0855700.01, Os12t0539751.00	A2J10_01T0103400.1
OG0000381	basmati40358-RA	NA	OsR498G0101167300, OsR498G0101595900, OsR498G0102378600, OsR498G0407822300, OsR498G0407822500, OsR498G0408178100, OsR498G0611503400, OsR498G0713841500, OsR498G0815129300, OsR498G0815857500, OsR498G0916827400, OsR498G1018409200, OsR498G1221155000, OsR498G1221328900, OsR498G1221376900	NA	NA
OG0000382	basmati18124-RA, basmati29944-RA, basmati30870-RA, basmati37122-RA	sadri02189-RA, sadri25754-RA, sadri34820-RA	OsR498G0203372600, OsR498G0612586700	Os01t0657000.01, Os02t0264800.01, Os05t0217000.01, Os06t0505700.01	A2J10_01T0279100.1, A2J10_02T0118200.1, A2J10_06T0176700.1
OG0000383	basmati20690-RA, basmati30191-RA	sadri27706-RA, sadri27716-RA, sadri34591-RA	OsR498G0203510500, OsR498G0203512700, OsR498G0203514900, OsR498G0203517500, OsR498G0816524900, OsR498G0816525700	Os02t0306100.00, Os08t0533700.01, Os08t0534350.00, Os08t0535000.00	A2J10_02T0142600.1
OG0000384	basmati00115-RA, basmati00116-RA, basmati12706-RA, basmati13921-RA, basmati15538-RA, basmati16159-RA, basmati38741-RA	sadri05491-RA, sadri29030-RA	OsR498G0714118200	Os02t0461100.01	A2J10_04T0151900.1, A2J10_06T0284300.2, A2J10_07T0111500.1, A2J10_07T0176100.1, A2J10_07T0176200.1
OG0000385	basmati05407-RA, basmati16574-RA, basmati16576-RA	sadri21053-RA, sadri21054-RA, sadri38549-RA	OsR498G0306987700, OsR498G0306988300, OsR498G0306989100, OsR498G0612627900	Os03t0730400.01, Os03t0730500.01, Os03t0730700.00	A2J10_03T0305300.1, A2J10_03T0305400.1, A2J10_06T0180000.1
OG0000386	basmati15046-RA, basmati16897-RA	sadri20734-RA	OsR498G0102679000, OsR498G0102689600, OsR498G0102690100, OsR498G0305935700, OsR498G0307122500	Os01t0942300.01, Os01t0946500.01, Os01t0946700.01, Os05t0375400.01	A2J10_01T0491900.1, A2J10_01T0492000.1, A2J10_03T0150000.1, A2J10_05T0139100.1
OG0000387	basmati16909-RA, basmati18482-RA, basmati20401-RA	sadri20723-RA, sadri22478-RA	OsR498G0307131300, OsR498G0511457400, OsR498G0713470200	Os03t0228800.01, Os03t0773700.01, Os05t0595800.00, Os07t0134200.01	A2J10_01T0242500.1, A2J10_03T0057700.1, A2J10_03T0333600.1, A2J10_04T0312400.1
OG0000388	basmati13603-RA, basmati13604-RA, basmati17006-RA, basmati18605-RA	sadri08878-RA, sadri08879-RA, sadri20629-RA, sadri22354-RA	OsR498G0713533300	Os03t0786100.01, Os04t0623500.02, Os07t0152900.01	A2J10_01T0449900.1, A2J10_01T0450000.1, A2J10_03T0341800.1, A2J10_07T0024900.4
OG0000389	basmati05025-RA, basmati07504-RA, basmati23731-RA, basmati36580-RA, basmati40814-RA	sadri14132-RA, sadri17554-RA, sadri30446-RA, sadri36254-RA, sadri37815-RA	NA	Os05t0350150.00, Os06t0592951.00, Os07t0469701.01, Os10t0426100.00, Os12t0262100.01	A2J10_12T0066100.1
OG0000390	basmati06607-RA, basmati17338-RA, basmati37620-RA	sadri00040-RA, sadri15565-RA, sadri20335-RA, sadri25017-RA	OsR498G0102780200	Os01t0973500.01, Os03t0274800.01, Os03t0821900.01, Os05t0110900.01	A2J10_03T0081100.1, A2J10_03T0367200.1, A2J10_07T0155800.1, A2J10_07T0272300.1
OG0000391	basmati05267-RA, basmati13861-RA, basmati18036-RA, basmati39383-RA	sadri16976-RA, sadri25679-RA, sadri27434-RA, sadri30678-RA	OsR498G0203297700	Os01t0205500.01, Os02t0235600.01, Os05t0207300.01, Os06t0550000.00	A2J10_01T0074000.1, A2J10_03T0077900.1, A2J10_06T0189200.1
OG0000392	basmati18802-RA, basmati24616-RA, basmati32139-RA	sadri18034-RA, sadri22172-RA, sadri31859-RA	OsR498G0100625600, OsR498G1119380200, OsR498G1119382000, OsR498G1220891600	Os07t0180700.01, Os11t0136400.00, Os12t0133300.00	A2J10_03T0395400.1, A2J10_07T0041700.1, A2J10_11T0019200.1
OG0000393	basmati04610-RA, basmati12523-RA, basmati38905-RA, basmati40992-RA	sadri29205-RA, sadri32693-RA, sadri38312-RA	OsR498G0408794000, OsR498G0510219200	Os04t0487000.01, Os05t0269000.01, Os10t0357700.01	A2J10_05T0082400.1, A2J10_05T0192800.3, A2J10_10T0153400.1, A2J10_11T0200300.1
OG0000394	basmati32565-RA	NA	OsR498G0101531300, OsR498G0101531500, OsR498G0101675300, OsR498G0204301000, OsR498G0363317100, OsR498G0464199800, OsR498G0464407200, OsR498G0464553100, OsR498G0510430800, OsR498G0815661600, OsR498G0968994100, OsR498G1170738700, OsR498G1170753100, OsR498G1221375400, OsR498G1221513100	NA	NA
OG0000395	basmati00944-RA, basmati12436-RA, basmati32613-RA, basmati32614-RA	sadri04823-RA, sadri26239-RA, sadri26240-RA, sadri29290-RA	OsR498G0204222600, OsR498G0407524800	Os02t0593100.00, Os04t0136200.00, Os04t0476100.01	A2J10_02T0238900.1, A2J10_04T0011300.1, A2J10_04T0129600.1
OG0000396	basmati04790-RA, basmati36542-RA, basmati36604-RA	sadri02865-RA, sadri30224-RA, sadri36586-RA, sadri36643-RA	OsR498G0101174400, OsR498G0612997600, OsR498G1018495200	Os01t0533400.01, Os10t0330600.01, Os10t0340600.01	A2J10_10T0070100.1, A2J10_10T0075900.1, A2J10_12T0105500.1
OG0000397	basmati02995-RA, basmati24388-RA, basmati35421-RA	sadri01113-RA, sadri09204-RA	OsR498G0102269400, OsR498G0409462900, OsR498G1119289600, OsR498G1220798000	Os01t0832000.01, Os04t0670700.01, Os11t0105800.01, Os12t0105500.01	A2J10_01T0409500.1, A2J10_04T0278600.1, A2J10_04T0306700.2
OG0000398	basmati03598-RA, basmati03713-RA, basmati19818-RA, basmati19880-RA, basmati41814-RA	sadri01686-RA, sadri01805-RA, sadri12894-RA, sadri12956-RA	OsR498G0511206700	Os01t0742500.01, Os05t0522500.01	A2J10_01T0314200.1, A2J10_01T0325300.1, A2J10_05T0226000.1, A2J10_05T0231600.1
OG0000399	basmati00263-RA, basmati00267-RA, basmati00274-RA, basmati13449-RA	sadri05368-RA, sadri08734-RA	OsR498G0203823300, OsR498G0203824500, OsR498G0203829100, OsR498G0409239000	Os02t0485000.01, Os04t0606000.01	A2J10_02T0175800.1, A2J10_02T0176100.1, A2J10_02T0176900.1, A2J10_04T0226500.1
OG0000400	basmati14087-RA, basmati22239-RA, basmati22242-RA, basmati22243-RA, basmati22244-RA, basmati22246-RA, basmati33201-RA	sadri02473-RA, sadri02475-RA, sadri02477-RA, sadri02478-RA, sadri27230-RA, sadri34138-RA	OsR498G0101515200, OsR498G0203195500	NA	A2J10_11T0113900.1
OG0000401	basmati03220-RA, basmati04515-RA, basmati14410-RA, basmati19608-RA	sadri01333-RA, sadri13160-RA, sadri26930-RA, sadri32779-RA	OsR498G0203048100	Os01t0800266.00, Os02t0169300.01, Os05t0496200.01, Os06t0668200.01	A2J10_01T0376600.1, A2J10_05T0206100.1, A2J10_06T0260100.1
OG0000402	basmati34755-RA, basmati34758-RA, basmati34760-RA, basmati34762-RA	sadri10658-RA, sadri10660-RA, sadri10663-RA	OsR498G1120019400, OsR498G1120019600, OsR498G1120020200	Os11t0434400.00, Os11t0434850.00, Os11t0435100.00, Os11t0435300.00	A2J10_11T0112600.1, A2J10_11T0112700.1
OG0000403	basmati34837-RA	sadri04075-RA, sadri07736-RA, sadri07745-RA, sadri14282-RA, sadri26029-RA, sadri38490-RA, sadri38886-RA	OsR498G0100825900, OsR498G1018678700, OsR498G1119849800, OsR498G1120718100	Os02t0216150.00, Os06t0324000.01	A2J10_05T0125500.1, A2J10_12T0010500.1
OG0000404	basmati20145-RA, basmati20286-RA, basmati37072-RA, basmati37326-RA	sadri02151-RA, sadri02361-RA, sadri12515-RA, sadri12649-RA	OsR498G0101709700, OsR498G0511355000	Os01t0629900.01, Os01t0665200.01, Os05t0566400.01	A2J10_01T0260900.1, A2J10_01T0283800.1, A2J10_05T0256200.1
OG0000405	basmati05830-RA, basmati05831-RA, basmati05834-RA, basmati05836-RA	sadri14840-RA, sadri14841-RA, sadri14844-RA, sadri14846-RA	OsR498G0305321500	Os03t0177400.01, Os03t0177500.01, Os03t0177900.01, Os03t0178000.01	A2J10_01T0348800.1, A2J10_01T0348900.1, A2J10_01T0349000.1
OG0000406	basmati06236-RA, basmati06298-RA, basmati06300-RA, basmati06301-RA	sadri15224-RA, sadri15288-RA, sadri15289-RA	OsR498G0305489600, OsR498G0305526700, OsR498G0305526900, OsR498G0305527100	Os03t0226200.01, Os03t0233900.01, Os03t0234000.00, Os03t0234100.01	A2J10_03T0055700.1
OG0000407	basmati06547-RA, basmati06552-RA, basmati06553-RA, basmati06555-RA	sadri15514-RA, sadri15518-RA, sadri15519-RA, sadri15521-RA	OsR498G0305638500, OsR498G0305639000, OsR498G0362834500	Os03t0266300.01, Os03t0266900.02, Os03t0267000.00, Os03t0267200.01	A2J10_05T0195800.1
OG0000408	basmati20737-RA, basmati20738-RA, basmati20739-RA, basmati20740-RA, basmati20742-RA, basmati20746-RA, basmati20747-RA	sadri27758-RA, sadri27759-RA, sadri27760-RA, sadri27761-RA, sadri27763-RA, sadri27765-RA	OsR498G0816504600, OsR498G0816506200	NA	A2J10_08T0210900.1
OG0000409	basmati30741-RA	NA	OsR498G0100407900, OsR498G0101531100, OsR498G0203897200, OsR498G0306928200, OsR498G0306929000, OsR498G0407960500, OsR498G0509883200, OsR498G0612418500, OsR498G0714182600, OsR498G1018778700, OsR498G1221214400, OsR498G1221676400	Os01t0650800.01, Os06t0271500.01, Os08t0208400.02	NA
OG0000410	basmati01014-RA, basmati01019-RA, basmati01039-RA	sadri04732-RA, sadri04749-RA, sadri04755-RA	OsR498G0204261900, OsR498G0204263700	Os02t0604600.00, Os02t0604800.00, Os02t0607100.00, Os02t0607400.00	A2J10_02T0247100.1, A2J10_02T0248200.1, A2J10_02T0250300.1, A2J10_02T0250700.1
OG0000411	basmati33030-RA, basmati33032-RA, basmati33035-RA, basmati33038-RA	sadri34322-RA, sadri34324-RA, sadri34326-RA, sadri34328-RA	OsR498G0100971500	Os01t0370200.00, Os01t0370600.00, Os01t0371200.01	A2J10_01T0169500.1, A2J10_01T0169700.1, A2J10_01T0170100.1, A2J10_01T0170300.1
OG0000412	basmati04124-RA	sadri33163-RA, sadri33165-RA	OsR498G0613317100, OsR498G0613317700, OsR498G0613318500, OsR498G0613323500	Os06t0719600.01, Os06t0720400.01, Os06t0720700.01, Os06t0722100.01, Os06t0722450.01, Os06t0722700.01, Os06t0723900.01	A2J10_06T0297900.1, A2J10_06T0298100.1
OG0000413	NA	NA	OsR498G0100207100, OsR498G0101027500, OsR498G0101194400, OsR498G0101229600, OsR498G0101513200, OsR498G0101954900, OsR498G0102406700, OsR498G0203697700, OsR498G0509704900, OsR498G0510305900, OsR498G0612085500, OsR498G0815273300, OsR498G0815989000, OsR498G0917328300, OsR498G0917328500, OsR498G1120214100	NA	NA
OG0000414	NA	NA	OsR498G0101034200, OsR498G0407841400, OsR498G0510446000, OsR498G0510522500, OsR498G0713498600, OsR498G0713960200, OsR498G0714171900, OsR498G0714266700, OsR498G0815882100, OsR498G0815908800, OsR498G0917030900, OsR498G1018209800, OsR498G1018552800, OsR498G1018876400	Os01t0391100.01, Os06t0333600.00	NA
OG0000415	NA	sadri10493-RA	OsR498G0101354600, OsR498G0102577400, OsR498G0511100000, OsR498G0713548000	Os04t0254300.01, Os09t0271000.01	A2J10_01T0169800.1, A2J10_01T0417500.1, A2J10_02T0127000.1, A2J10_04T0045800.1, A2J10_06T0128100.1, A2J10_08T0093500.1, A2J10_08T0167400.1, A2J10_09T0026000.1, A2J10_11T0151200.1
OG0000416	NA	sadri27293-RA	OsR498G0203110300, OsR498G0203223700, OsR498G0203224500, OsR498G0204251400, OsR498G0307022700, OsR498G1222187800	Os02t0217400.01, Os03t0741500.01, Os06t0497350.00, Os09t0275400.01, Os12t0640200.00	A2J10_02T0089800.1, A2J10_03T0313100.1, A2J10_09T0042500.1, A2J10_12T0193900.1
OG0000417	basmati33996-RA, basmati33999-RA, basmati34002-RA	sadri35577-RA, sadri35580-RA, sadri35583-RA	OsR498G0306036800, OsR498G0306037400, OsR498G0306039800	Os03t0374900.00, Os03t0375300.02, Os03t0375900.01, Os03t0375966.00	A2J10_03T0167800.1, A2J10_03T0168100.1
OG0000418	basmati22509-RA, basmati23793-RA, basmati32303-RA, basmati34048-RA, basmati41607-RA	sadri35621-RA, sadri36604-RA	OsR498G0100834600, OsR498G0305094000, OsR498G0510836000, OsR498G0714536900, OsR498G1018740700	Os02t0179250.01, Os04t0539701.00, Os04t0611050.01	NA
OG0000419	basmati18270-RA, basmati35643-RA, basmati40332-RA, basmati42113-RA	sadri09390-RA, sadri22664-RA, sadri32116-RA	OsR498G0713353000, OsR498G1069469800, OsR498G1120778700	Os07t0100200.01, Os10t0100700.01, Os11t0708500.01	A2J10_10T0000300.1, A2J10_11T0241300.1
OG0000420	basmati08592-RA, basmati08596-RA, basmati08597-RA, basmati08599-RA, basmati08600-RA, basmati35918-RA, basmati35919-RA	sadri09653-RA, sadri09659-RA, sadri09660-RA, sadri09663-RA, sadri09668-RA	NA	Os11t0653300.01	A2J10_11T0222900.1, A2J10_11T0223000.1
OG0000421	basmati26929-RA, basmati32759-RA, basmati33422-RA, basmati33423-RA, basmati40788-RA, basmati40942-RA	sadri18636-RA, sadri22728-RA, sadri34441-RA, sadri38417-RA, sadri38528-RA	OsR498G0510201900, OsR498G0815556600, OsR498G1119933000	NA	A2J10_04T0030800.1
OG0000422	basmati27130-RA, basmati41692-RA	sadri33455-RA	OsR498G0306679100, OsR498G0511369000, OsR498G0612783800, OsR498G0612783810	NA	A2J10_04T0045100.1, A2J10_04T0058500.1, A2J10_06T0139400.1, A2J10_06T0266300.1, A2J10_10T0081700.1, A2J10_10T0084800.1, A2J10_11T0071700.1, A2J10_12T0049500.1
OG0000423	basmati27157-RA, basmati27159-RA, basmati27160-RA, basmati27161-RA	sadri33482-RA, sadri33484-RA, sadri33485-RA, sadri33486-RA	OsR498G0612264800, OsR498G0612266700, OsR498G0612267300	Os06t0316800.01, Os06t0317100.00	A2J10_06T0119500.1, A2J10_06T0119800.1
OG0000424	basmati25897-RA, basmati38878-RA, basmati40320-RA	sadri21747-RA, sadri26043-RA, sadri32126-RA	OsR498G0407658000, OsR498G0713885000, OsR498G1018004100	Os04t0183100.01, Os07t0248800.01, Os10t0102900.00	A2J10_04T0025900.1, A2J10_07T0076900.1, A2J10_10T0001600.1
OG0000425	basmati35985-RA, basmati35989-RA, basmati35992-RA	sadri37019-RA, sadri37021-RA, sadri37026-RA	OsR498G0916723200, OsR498G0916724400, OsR498G0916725900	Os09t0123500.01, Os09t0124100.00, Os09t0124232.00, Os09t0124800.01	A2J10_09T0010300.1, A2J10_09T0010500.1
OG0000426	basmati24717-RA, basmati32033-RA, basmati33324-RA	sadri18126-RA, sadri18547-RA, sadri31760-RA	OsR498G1119415200, OsR498G1119619100, OsR498G1220932600	Os11t0148500.02, Os11t0216000.01, Os12t0145700.01	A2J10_11T0027600.1, A2J10_11T0063200.1, A2J10_12T0010800.1
OG0000427	basmati18796-RA, basmati29043-RA, basmati33370-RA, basmati33378-RA	sadri18589-RA, sadri18595-RA, sadri22178-RA, sadri22855-RA	OsR498G0713628100, OsR498G1119638500	Os07t0179700.00, Os12t0504900.00	A2J10_07T0041100.1, A2J10_11T0067100.1, A2J10_11T0194400.1
OG0000428	basmati05507-RA, basmati07654-RA, basmati10677-RA, basmati26568-RA, basmati28147-RA, basmati40938-RA	sadri03538-RA, sadri07768-RA, sadri19806-RA	NA	Os03t0708250.00, Os11t0470600.01	A2J10_01T0016200.1, A2J10_03T0030300.1, A2J10_04T0116400.1, A2J10_07T0090300.1
OG0000429	basmati22218-RA, basmati25955-RA, basmati27726-RA	sadri02455-RA, sadri16740-RA, sadri26089-RA	OsR498G0100250000, OsR498G0407633300, OsR498G0511431200	Os01t0175000.02, Os01t0612500.01, Os04t0174900.01	A2J10_01T0052700.1, A2J10_01T0249100.1, A2J10_04T0022100.1
OG0000430	basmati03963-RA, basmati20039-RA, basmati28178-RA	sadri02043-RA, sadri12745-RA, sadri16296-RA	OsR498G0100058700, OsR498G0101778600, OsR498G0511312900	Os01t0118300.02, Os01t0683550.00, Os05t0554400.01	A2J10_01T0013900.1, A2J10_01T0296300.1, A2J10_05T0244800.2
OG0000431	basmati01350-RA, basmati12997-RA, basmati17017-RA, basmati38000-RA	sadri04385-RA, sadri20618-RA, sadri28753-RA, sadri31327-RA	OsR498G0204448500	Os02t0656500.01, Os03t0648400.02, Os03t0787300.01, Os04t0549600.01	A2J10_03T0251100.1, A2J10_04T0179000.1
OG0000432	basmati30076-RA, basmati30373-RA, basmati30375-RA, basmati39784-RA	sadri31136-RA, sadri34695-RA, sadri37477-RA	OsR498G0101216800, OsR498G0102476500, OsR498G0102581800, OsR498G0409546700, OsR498G0612637100, OsR498G0713480600, OsR498G0816419700	Os11t0256400.01	NA
OG0000433	basmati13622-RA, basmati22073-RA, basmati30660-RA	sadri08896-RA, sadri29611-RA, sadri30864-RA	OsR498G0306409400, OsR498G0409316900, OsR498G0815342400	Os03t0569900.01, Os04t0625800.01, Os08t0190200.00	A2J10_01T0451500.1, A2J10_03T0214700.1, A2J10_08T0052100.1
OG0000434	basmati00821-RA, basmati05941-RA, basmati28333-RA	sadri04943-RA, sadri14944-RA, sadri20006-RA	OsR498G0204160200, OsR498G0305367400, OsR498G0408677600	Os02t0573400.01, Os03t0190800.01, Os04t0452400.01	A2J10_02T0227200.1, A2J10_03T0046300.1, A2J10_07T0220900.1
OG0000435	basmati00788-RA, basmati10475-RA, basmati28352-RA	sadri04973-RA, sadri11574-RA, sadri19988-RA	OsR498G0204139900, OsR498G0408667100, OsR498G0917629100	Os02t0567900.01, Os04t0449900.01, Os09t0462700.01	A2J10_02T0223500.1, A2J10_07T0222500.1, A2J10_09T0146900.1
OG0000436	basmati00786-RA, basmati10489-RA, basmati28354-RA	sadri04977-RA, sadri11589-RA, sadri19986-RA	OsR498G0204138000, OsR498G0408665200, OsR498G0917618800	Os02t0567200.01, Os04t0449400.01, Os09t0459600.01	A2J10_02T0223100.1, A2J10_07T0223000.1, A2J10_09T0144100.1
OG0000437	basmati00423-RA, basmati02558-RA, basmati28761-RA, basmati28762-RA	sadri00684-RA, sadri19611-RA, sadri19612-RA	OsR498G0203919000, OsR498G0407857400, OsR498G0407858100, OsR498G0407862700, OsR498G0407863300	Os01t0889200.01, Os04t0394500.00	A2J10_06T0138100.1
OG0000438	basmati09840-RA, basmati09843-RA, basmati09844-RA, basmati09848-RA	sadri10956-RA	OsR498G0917903500, OsR498G0917903700, OsR498G0917904700, OsR498G0917905600, OsR498G0969400400, OsR498G0969400500	Os09t0546100.01, Os09t0546200.00, Os09t0546900.01	A2J10_09T0196100.1
OG0000439	basmati10141-RA, basmati33090-RA, basmati33092-RA, basmati33093-RA	sadri11251-RA, sadri34263-RA, sadri34264-RA, sadri34267-RA	OsR498G0917780400	Os01t0361500.01, Os01t0361700.01, Os01t0362100.01, Os09t0509500.00	A2J10_01T0164600.1, A2J10_09T0173200.1
OG0000440	basmati10387-RA, basmati21082-RA, basmati28961-RA	sadri11499-RA, sadri22937-RA, sadri28070-RA	OsR498G0816352200, OsR498G0917672200, OsR498G1221710800	Os08t0487800.01, Os09t0474300.01, Os12t0514500.01	A2J10_08T0183900.1, A2J10_09T0153400.1, A2J10_10T0175300.3
OG0000441	basmati25403-RA, basmati25413-RA, basmati31683-RA	sadri12225-RA, sadri35084-RA, sadri35094-RA	OsR498G0815983900, OsR498G0815992300, OsR498G0917202900	Os08t0387200.01, Os08t0389700.02, Os09t0344800.01	A2J10_03T0306700.1, A2J10_08T0126800.1, A2J10_09T0075400.1
OG0000442	basmati14858-RA, basmati21649-RA, basmati26235-RA	sadri03229-RA, sadri26520-RA, sadri29997-RA	OsR498G0202835300, OsR498G0205001300, OsR498G0815107500	Os02t0111700.01, Os02t0815000.00, Os08t0128500.00	A2J10_02T0008600.1, A2J10_02T0405600.1, A2J10_08T0017100.1
OG0000443	basmati04401-RA, basmati21748-RA, basmati23624-RA	sadri14232-RA, sadri29910-RA, sadri32891-RA	OsR498G0510525000, OsR498G0815148400	Os05t0331200.01, Os06t0684000.02, Os08t0141400.01	A2J10_05T0110000.1, A2J10_05T0110300.1, A2J10_06T0270400.1, A2J10_08T0024100.1
OG0000444	basmati06462-RA, basmati21907-RA, basmati36761-RA	sadri15438-RA, sadri17353-RA, sadri29759-RA	OsR498G0100566200, OsR498G0305598000, OsR498G0815251300	Os01t0254100.01, Os03t0254700.01, Os08t0162100.01	A2J10_01T0105900.1, A2J10_04T0079300.2, A2J10_08T0035000.1
OG0000445	basmati12844-RA, basmati18290-RA, basmati22107-RA, basmati27465-RA, basmati41285-RA	sadri19244-RA, sadri23642-RA, sadri28899-RA, sadri29578-RA	OsR498G0408089300, OsR498G0408943800, OsR498G1018926400	Os01t0946800.00, Os02t0164000.00, Os04t0528600.01	NA
OG0000446	basmati09550-RA, basmati18648-RA, basmati22958-RA	sadri10514-RA, sadri22314-RA, sadri23572-RA	OsR498G0713560700, OsR498G1120126500, OsR498G1222128900	Os07t0160000.00, Os11t0473200.01, Os12t0621000.00	A2J10_07T0028400.3, A2J10_12T0095500.1, A2J10_12T0180200.1
OG0000447	basmati19136-RA, basmati23454-RA, basmati23458-RA, basmati23460-RA	sadri23100-RA, sadri23106-RA	OsR498G0713825600, OsR498G1120443200, OsR498G1221854600, OsR498G1221855600	Os12t0516300.01, Os12t0552900.01, Os12t0553200.01	A2J10_07T0067600.1, A2J10_12T0140800.1
OG0000448	basmati29241-RA, basmati29245-RA, basmati29250-RA	sadri22691-RA, sadri22699-RA	OsR498G1221572700, OsR498G1221574000, OsR498G1221574600, OsR498G1221576100, OsR498G1221578100	Os12t0467700.01, Os12t0468000.01, Os12t0470700.01, Os12t0471100.01	A2J10_12T0110800.1
OG0000449	basmati07420-RA, basmati21009-RA, basmati27523-RA, basmati27524-RA, basmati29272-RA, basmati39388-RA	sadri07543-RA, sadri16973-RA, sadri28004-RA	OsR498G0203659800, OsR498G0816384900, OsR498G1018707800	Os08t0496700.00	A2J10_06T0263900.1, A2J10_09T0073200.1
OG0000450	basmati30036-RA, basmati30037-RA, basmati30039-RA, basmati30808-RA	sadri34730-RA, sadri34732-RA, sadri37176-RA	OsR498G0203415300, OsR498G0203416300, OsR498G0612548600	Os02t0280200.00, Os06t0335900.02	A2J10_02T0125500.1, A2J10_06T0129300.1, A2J10_06T0129500.1
OG0000451	basmati22330-RA, basmati30102-RA, basmati30104-RA	sadri02536-RA, sadri34668-RA, sadri34670-RA	OsR498G0101471100, OsR498G0203451400, OsR498G0511244900	Os01t0598200.01, Os02t0291000.00, Os02t0291400.00, Os05t0534400.01	A2J10_02T0131500.1, A2J10_05T0233000.1
OG0000452	basmati11171-RA, basmati25189-RA, basmati26827-RA	sadri03787-RA, sadri23894-RA, sadri34868-RA	OsR498G0204736200, OsR498G0611996700, OsR498G0816110300	Os02t0738900.01, Os06t0247800.01, Os08t0425100.01	A2J10_02T0344300.1, A2J10_06T0085500.1, A2J10_08T0143900.1
OG0000453	basmati25337-RA, basmati40158-RA, basmati40160-RA	sadri35018-RA, sadri37552-RA, sadri37554-RA	OsR498G0816040000, OsR498G1018345700, OsR498G1018348300	Os08t0402800.01, Os10t0198900.00, Os10t0199500.01	A2J10_08T0139400.1, A2J10_10T0056400.1, A2J10_10T0057000.1
OG0000454	basmati21164-RA, basmati21165-RA, basmati21166-RA, basmati25475-RA	sadri28153-RA, sadri28155-RA, sadri28156-RA, sadri35148-RA	OsR498G0815955500, OsR498G0816305600, OsR498G0816306000	Os08t0476900.01, Os08t0477100.01	A2J10_08T0121600.1, A2J10_08T0176200.1
OG0000455	basmati17019-RA, basmati17021-RA, basmati17249-RA	sadri20397-RA, sadri20615-RA, sadri20617-RA	OsR498G0307174800, OsR498G0307175200, OsR498G0307262100, OsR498G0363646400	Os03t0788000.00, Os03t0813700.00	A2J10_03T0343000.1, A2J10_03T0343200.1, A2J10_03T0361900.1
OG0000456	basmati27280-RA, basmati38179-RA, basmati38185-RA	sadri19069-RA, sadri19457-RA, sadri19458-RA, sadri19461-RA	OsR498G0407914000, OsR498G0408349200, OsR498G0408350000	Os04t0275100.01, Os04t0371200.00	A2J10_04T0082600.1, A2J10_04T0083100.1, A2J10_04T0181600.1
OG0000457	basmati00293-RA, basmati20760-RA, basmati38261-RA	sadri05352-RA, sadri19378-RA, sadri27778-RA	OsR498G0203847400, OsR498G0408236200, OsR498G0816496700	Os02t0491400.01, Os04t0352400.01, Os08t0525600.01	A2J10_02T0165800.1, A2J10_02T0183100.1, A2J10_08T0209300.1
OG0000458	basmati01388-RA, basmati15860-RA, basmati17360-RA	sadri04339-RA, sadri06070-RA, sadri25036-RA	OsR498G0409054800, OsR498G0509597700, OsR498G0714314300	Os02t0663800.01, Os04t0555700.01, Os05t0113400.01, Os07t0484200.01	A2J10_07T0134600.1, A2J10_07T0157800.1
OG0000459	basmati17637-RA, basmati33045-RA, basmati33046-RA	sadri25304-RA, sadri34311-RA, sadri34312-RA	OsR498G0100968500, OsR498G0509739800	Os01t0369000.01, Os01t0369200.01, Os01t0369366.00, Os05t0149600.02	A2J10_01T0168700.1, A2J10_01T0168800.1, A2J10_05T0027300.1
OG0000460	basmati24484-RA, basmati24485-RA, basmati32278-RA, basmati32279-RA	sadri17910-RA, sadri31982-RA	OsR498G1119329500, OsR498G1119329700, OsR498G1220836400	Os11t0117900.01, Os11t0118000.01, Os12t0117100.01, Os12t0117200.00	A2J10_11T0010300.2, A2J10_12T0003800.1
OG0000461	basmati41478-RA	sadri05613-RA, sadri05616-RA, sadri05623-RA	OsR498G0714008000, OsR498G0714008200, OsR498G0714008400, OsR498G0714009200	Os07t0285200.01, Os07t0285450.00, Os07t0285700.01, Os07t0285900.00	A2J10_07T0091400.1, A2J10_07T0091500.1, A2J10_07T0092000.1
OG0000462	basmati20976-RA, basmati30859-RA, basmati38913-RA	sadri27964-RA, sadri27967-RA, sadri37121-RA, sadri38304-RA	OsR498G0510226700, OsR498G0816402500	Os05t0270800.00, Os08t0500900.01, Os08t0501132.00	A2J10_05T0083600.1, A2J10_06T0175400.1, A2J10_08T0192000.1
OG0000463	basmati36593-RA, basmati36597-RA	sadri20843-RA, sadri36636-RA	OsR498G0408078900, OsR498G1018472100, OsR498G1018472700	Os02t0203200.01, Os03t0757400.01, Os07t0241050.00, Os09t0517950.00, Os10t0331500.01, Os10t0331866.00, Os10t0442466.00	A2J10_01T0404200.1
OG0000464	basmati24891-RA, basmati29707-RA, basmati34488-RA	sadri07045-RA, sadri17557-RA, sadri31592-RA	OsR498G0100679900, OsR498G0714844600, OsR498G1221021100	Os01t0283100.01, Os07t0642900.01, Os12t0169700.01	A2J10_01T0126400.1, A2J10_09T0146200.1, A2J10_12T0026100.1
OG0000465	basmati25080-RA	sadri31405-RA	OsR498G1221097900, OsR498G1221098600, OsR498G1221099200, OsR498G1221099700, OsR498G1221101400, OsR498G1221109200	Os12t0204800.01, Os12t0209901.01	A2J10_12T0047600.1, A2J10_12T0047900.1, A2J10_12T0048100.1, A2J10_12T0048400.1, A2J10_12T0048500.1
OG0000466	basmati11309-RA, basmati26743-RA, basmati35177-RA	sadri03710-RA, sadri08986-RA, sadri24034-RA	OsR498G0204780700, OsR498G0409354200, OsR498G0611912000	Os02t0749300.01, Os04t0640600.01, Os06t0225800.01	A2J10_02T0352100.1, A2J10_04T0249800.1, A2J10_06T0071100.1
OG0000467	basmati06648-RA, basmati11612-RA, basmati19361-RA, basmati40218-RA	sadri03021-RA, sadri13391-RA, sadri15602-RA, sadri24313-RA	OsR498G0101065300, OsR498G0305688000	Os03t0279200.01, Os05t0461400.02	A2J10_01T0185600.1, A2J10_03T0084900.1, A2J10_12T0127300.1
OG0000468	basmati11653-RA, basmati23970-RA, basmati34574-RA	sadri13895-RA, sadri17474-RA, sadri24353-RA	OsR498G0100638100, OsR498G0510752300, OsR498G0611719400	Os01t0272600.01, Os05t0386000.01, Os06t0180000.01	A2J10_01T0118800.1, A2J10_05T0143900.1, A2J10_06T0040600.1
OG0000469	basmati01480-RA, basmati12044-RA, basmati13195-RA	sadri04235-RA, sadri24734-RA, sadri28565-RA	OsR498G0204524700, OsR498G0409117500, OsR498G0611560300	Os02t0678200.01, Os04t0573000.01, Os06t0129400.02	A2J10_02T0303700.2, A2J10_04T0207400.1, A2J10_06T0152200.1
OG0000470	basmati07299-RA, basmati07301-RA	sadri07432-RA, sadri07434-RA, sadri07435-RA	OsR498G0101656100, OsR498G1018637700, OsR498G1018638100	Os01t0650000.02, Os10t0392800.00, Os10t0392900.00, Os10t0393600.00, Os10t0393700.00	A2J10_10T0095000.1, A2J10_10T0095200.1
OG0000471	basmati04787-RA, basmati04789-RA, basmati07667-RA, basmati29860-RA	sadri02770-RA, sadri06908-RA, sadri07781-RA, sadri24985-RA, sadri30221-RA, sadri32449-RA	OsR498G0714772900, OsR498G1018210400	Os07t0621100.00	A2J10_10T0031600.1, A2J10_10T0120500.1
OG0000472	basmati07981-RA	sadri21713-RA	OsR498G0203554200, OsR498G0306783600, OsR498G0612450300, OsR498G0714162600, OsR498G1120636400	Os02t0479700.00, Os10t0388600.00	A2J10_01T0145600.1, A2J10_05T0070900.1, A2J10_07T0082900.1, A2J10_07T0114000.1, A2J10_08T0193800.1, A2J10_12T0080100.1
OG0000473	basmati08201-RA, basmati08203-RA, basmati08204-RA	sadri08279-RA, sadri08281-RA, sadri08282-RA	OsR498G1019071800, OsR498G1019073200, OsR498G1019073800	Os10t0524700.00, Os10t0525000.01, Os10t0525200.01	A2J10_10T0157700.1, A2J10_10T0157900.1, A2J10_10T0158000.1
OG0000474	basmati08336-RA, basmati20078-RA, basmati40535-RA	sadri08398-RA, sadri12713-RA, sadri14292-RA	OsR498G0305085600, OsR498G0511327300, OsR498G1019142700	Os03t0106400.01, Os05t0558400.01, Os10t0549500.00	A2J10_03T0004300.2, A2J10_05T0251500.4, A2J10_10T0175400.2
OG0000475	basmati07040-RA, basmati29417-RA, basmati29419-RA	sadri07291-RA, sadri07292-RA, sadri15963-RA	OsR498G0305865600, OsR498G0714976300	Os03t0327600.01, Os07t0683600.00, Os07t0683900.01	A2J10_03T0123000.1, A2J10_03T0132400.2, A2J10_07T0288300.1, A2J10_07T0288500.1
OG0000476	basmati07167-RA, basmati29487-RA, basmati34300-RA	sadri07236-RA, sadri16083-RA, sadri17735-RA	OsR498G0100794100, OsR498G0305925100, OsR498G0714939400	Os01t0316600.01, Os03t0344100.02, Os05t0364600.01, Os07t0673500.01	A2J10_03T0148700.2, A2J10_05T0126600.1
OG0000477	basmati14471-RA, basmati19322-RA, basmati29655-RA	sadri07097-RA, sadri13428-RA, sadri25605-RA, sadri26878-RA	OsR498G0510979500, OsR498G0714863900	Os02t0162000.01, Os05t0457000.01, Os07t0647500.01	A2J10_07T0264100.1, A2J10_12T0012900.1, A2J10_12T0129800.1
OG0000478	basmati00954-RA, basmati00956-RA, basmati12445-RA	sadri04812-RA, sadri04813-RA, sadri29281-RA	OsR498G0204230400, OsR498G0204231800, OsR498G0408765800	Os02t0594900.01, Os02t0595100.01, Os04t0477500.01	A2J10_02T0240400.1, A2J10_02T0240500.1, A2J10_04T0130600.1
OG0000479	basmati04586-RA, basmati13433-RA, basmati36369-RA	sadri08722-RA, sadri32716-RA, sadri35912-RA	OsR498G0409230400, OsR498G0613102400, OsR498G0815512900	Os04t0604000.01, Os06t0659300.01, Os08t0240800.01	A2J10_04T0224800.1, A2J10_06T0253200.1, A2J10_08T0072400.1
OG0000480	basmati14577-RA, basmati14578-RA, basmati14579-RA	sadri26772-RA, sadri26783-RA	OsR498G0100207000, OsR498G0202945800, OsR498G0202955200, OsR498G0202957700, OsR498G0202960700	Os02t0144200.00, Os02t0144800.00	A2J10_02T0032100.1, A2J10_02T0032400.1, A2J10_02T0032800.1
OG0000481	basmati06006-RA, basmati14731-RA, basmati38509-RA	sadri02508-RA, sadri08265-RA, sadri16230-RA, sadri37271-RA	OsR498G0408560800, OsR498G0409478000, OsR498G0509700700, OsR498G1119308400	Os01t0137550.01, Os09t0440000.01	A2J10_08T0085400.1, A2J10_09T0017600.1
OG0000482	basmati26191-RA, basmati26195-RA, basmati26198-RA, basmati26199-RA	sadri03185-RA, sadri03188-RA, sadri03190-RA, sadri03191-RA	OsR498G0205011000, OsR498G0205011600	Os02t0818450.00, Os02t0818500.03	A2J10_02T0408500.1, A2J10_02T0408600.1, A2J10_02T0408700.1
OG0000483	basmati02244-RA, basmati02245-RA, basmati02247-RA, basmati09362-RA	sadri00368-RA, sadri00369-RA, sadri00370-RA, sadri10363-RA	OsR498G0102631800, OsR498G0102632000	Os01t0928600.01, Os01t0928700.00, Os01t0928800.01, Os11t0516000.01	A2J10_11T0139500.1
OG0000484	basmati26002-RA, basmati26003-RA, basmati26004-RA, basmati26005-RA, basmati26007-RA, basmati26008-RA, basmati26031-RA	sadri26128-RA, sadri26129-RA	OsR498G0407605800, OsR498G0407606000	Os04t0165900.00, Os04t0166000.01	A2J10_10T0048900.1, A2J10_10T0050800.1
OG0000485	basmati03202-RA, basmati19588-RA, basmati24140-RA	sadri01318-RA, sadri13182-RA, sadri13741-RA	OsR498G0102159600, OsR498G0510823200, OsR498G0511094300	Os01t0803300.01, Os05t0409500.00, Os05t0493800.01	A2J10_01T0378900.1, A2J10_05T0154700.1, A2J10_05T0204400.1
OG0000486	basmati24305-RA, basmati24306-RA, basmati24309-RA, basmati24311-RA, basmati24312-RA	sadri13573-RA, sadri13574-RA	OsR498G0510905700, OsR498G0510908700, OsR498G0510909100, OsR498G0510910300	Os05t0433800.00, Os05t0434600.00, Os05t0434800.00, Os05t0435100.00	NA
OG0000487	basmati04019-RA, basmati19748-RA, basmati20098-RA	sadri02100-RA, sadri12695-RA, sadri13022-RA	OsR498G0101747200, OsR498G0511176500, OsR498G0511334500	Os01t0674500.01, Os05t0514300.01, Os05t0560400.00	A2J10_01T0290100.1, A2J10_05T0217200.1, A2J10_05T0252900.1
OG0000488	basmati19999-RA, basmati22797-RA	sadri02902-RA, sadri02904-RA	OsR498G0101147100, OsR498G0101148100	Os01t0525350.00, Os01t0525700.01, Os01t0525701.01, Os05t0549232.00, Os08t0357700.01, Os09t0306500.00, Os09t0306566.00	A2J10_01T0200100.1, A2J10_01T0200400.1
OG0000489	basmati04208-RA, basmati20245-RA, basmati37238-RA	sadri02285-RA, sadri12555-RA, sadri33080-RA	OsR498G0101627300, OsR498G0511394200, OsR498G0613282000	Os01t0642000.01, Os05t0577200.01, Os06t0708100.01	A2J10_01T0269400.1, A2J10_05T0264300.1, A2J10_06T0290000.1
OG0000490	basmati20305-RA, basmati36985-RA, basmati37362-RA	sadri02392-RA, sadri12496-RA, sadri17138-RA	OsR498G0100462600, OsR498G0101571300, OsR498G0511418600	Os01t0226400.01, Os01t0623500.01, Os05t0584600.02	A2J10_01T0087400.1, A2J10_01T0256600.1, A2J10_05T0271400.1
OG0000491	basmati04751-RA, basmati18336-RA, basmati39632-RA	sadri32562-RA, sadri37869-RA	OsR498G0203477100, OsR498G0203722500, OsR498G0613022800, OsR498G0713729200, OsR498G0815463300, OsR498G1018563700, OsR498G1221244600	Os06t0635500.00, Os07t0554400.00	A2J10_07T0144500.1
OG0000492	basmati15586-RA, basmati15589-RA, basmati15592-RA	sadri06324-RA, sadri06326-RA, sadri06327-RA	OsR498G0714468400, OsR498G0714469600, OsR498G0714472000	Os07t0525500.00, Os07t0525900.00, Os07t0526400.01	A2J10_07T0171300.1, A2J10_07T0171700.1, A2J10_07T0171900.1
OG0000493	basmati02492-RA	NA	OsR498G0100383400, OsR498G0102786300, OsR498G0203394600, OsR498G0305936000, OsR498G0307203300, OsR498G0307340200, OsR498G0510626200, OsR498G0816326900, OsR498G1220970500	Os07t0595100.00, Os08t0377150.01, Os08t0411000.00, Os12t0138700.00	A2J10_03T0391700.1
OG0000494	basmati03949-RA	NA	OsR498G0101784700, OsR498G0407647000, OsR498G0511309000, OsR498G0611530200	Os01t0685800.01, Os05t0553000.02, Os06t0120732.00, Os10t0355800.00, Os12t0207500.00	A2J10_01T0370200.1, A2J10_01T0370300.1, A2J10_05T0165800.1, A2J10_05T0244300.1, A2J10_10T0083000.3
OG0000495	basmati04042-RA, basmati04046-RA, basmati04047-RA	sadri02123-RA, sadri02128-RA, sadri02129-RA	OsR498G0101726500, OsR498G0160874000, OsR498G0160874200, OsR498G0160877200	Os01t0668400.00, Os01t0668600.00, Os01t0668901.00	A2J10_01T0286300.1, A2J10_01T0287100.1
OG0000496	basmati37179-RA, basmati37182-RA, basmati37183-RA, basmati37184-RA, basmati37185-RA	sadri02237-RA, sadri02239-RA, sadri02240-RA, sadri02241-RA, sadri02242-RA	OsR498G0101655700	Os01t0649200.01, Os01t0649400.00, Os01t0649900.01, Os01t0650100.01	NA
OG0000497	basmati06339-RA	sadri15326-RA	OsR498G0612046000, OsR498G0612054600, OsR498G0666145500, OsR498G0917814500	Os02t0731900.01, Os06t0260500.00, Os06t0262800.01, Os09t0521100.01	A2J10_02T0339100.1, A2J10_06T0092000.1, A2J10_06T0092600.1, A2J10_06T0093200.1, A2J10_09T0179900.1
OG0000498	basmati04097-RA, basmati04098-RA, basmati31033-RA	sadri33200-RA, sadri33201-RA, sadri36889-RA	OsR498G0306219500, OsR498G0613331900, OsR498G0613332100	Os03t0418000.00, Os06t0726100.01, Os06t0726200.02	A2J10_03T0194300.1, A2J10_06T0300000.1, A2J10_06T0300100.1
OG0000499	basmati39559-RA, basmati39564-RA, basmati39566-RA	sadri37930-RA, sadri37932-RA, sadri37935-RA	OsR498G1018537100, OsR498G1018541300	Os10t0361000.01, Os10t0361300.00, Os10t0361900.00	A2J10_05T0132100.1, A2J10_05T0132300.1, A2J10_10T0087400.1, A2J10_10T0087800.1
OG0000500	NA	NA	OsR498G0100933000, OsR498G0101032500, OsR498G0203012400, OsR498G0203655500, OsR498G0306412300, OsR498G0407754300, OsR498G0407895100, OsR498G0510315700, OsR498G0565297000, OsR498G0612463800, OsR498G0714251000, OsR498G1069752700	Os03t0638400.01, Os05t0283000.01, Os07t0438300.01	NA
OG0000501	NA	NA	OsR498G0100976500, OsR498G0202998800, OsR498G0204901400, OsR498G0306221900, OsR498G0306539700, OsR498G0306573200, OsR498G0510365100, OsR498G0510907200, OsR498G0612089900, OsR498G0612255600, OsR498G0713721200, OsR498G0815747400, OsR498G1119291500, OsR498G1119951100	Os01t0967700.01	NA
OG0000502	NA	NA	OsR498G0101021700, OsR498G0510068700, OsR498G0510642900, OsR498G0510666500, OsR498G0612892400, OsR498G0713763300, OsR498G0713767100, OsR498G0713767300, OsR498G0815745800, OsR498G0917364200, OsR498G0917371200, OsR498G1018652700, OsR498G1120516200	NA	A2J10_11T0107500.1, A2J10_11T0221000.1
OG0000503	NA	sadri27008-RA	OsR498G0101463300, OsR498G0203084500, OsR498G0203852800, OsR498G0407728800, OsR498G0407729800, OsR498G0407730400	Os01t0596100.01, Os02t0178200.00, Os02t0493100.00, Os04t0208400.01, Os04t0208500.01, Os04t0208600.01	A2J10_02T0056100.1, A2J10_04T0034300.2
OG0000504	NA	sadri20924-RA	OsR498G0101879400, OsR498G0205007700, OsR498G0306819800, OsR498G0307045500, OsR498G0511253700, OsR498G0612359200, OsR498G1018644000	Os01t0713900.01, Os02t0816900.01, Os03t0686300.00, Os03t0747900.00, Os05t0537200.01, Os06t0488200.01, Os10t0395150.00	NA
OG0000505	NA	NA	OsR498G0613042000, OsR498G0613042200, OsR498G0613043300, OsR498G0613043900, OsR498G1120590900, OsR498G1120591500	Os06t0641600.00, Os06t0642200.00, Os11t0635300.00, Os11t0635500.01	A2J10_04T0255500.1, A2J10_06T0240200.1, A2J10_06T0240300.1, A2J10_06T0240600.1, A2J10_11T0210600.1
OG0000506	NA	NA	OsR498G0613037900, OsR498G0613038100, OsR498G0613038900, OsR498G0613039900, OsR498G0613040900, OsR498G0613041700	Os06t0639800.01, Os06t0640100.00, Os06t0640800.00, Os06t0641200.00, Os06t0641500.00	A2J10_06T0239600.1, A2J10_06T0239800.1, A2J10_06T0239900.1, A2J10_06T0240100.1
OG0000507	NA	NA	OsR498G0714435800, OsR498G0714438700, OsR498G0714440300, OsR498G0714440500, OsR498G0714441900, OsR498G0714443100	Os07t0517900.01, Os07t0518500.02, Os07t0519100.01, Os07t0519300.01, Os07t0519600.00, Os07t0520100.00	A2J10_07T0166700.1, A2J10_07T0167200.1, A2J10_07T0167300.1
OG0000508	NA	NA	OsR498G0714503600, OsR498G0714508400, OsR498G0714509400, OsR498G0714509800	Os07t0538000.01, Os07t0539100.01, Os07t0539300.01, Os07t0539400.00, Os07t0539900.01, Os08t0244500.00	A2J10_07T0178300.1, A2J10_07T0178800.1, A2J10_07T0178900.1, A2J10_07T0179200.1, A2J10_08T0074200.1
OG0000509	basmati12865-RA, basmati29660-RA, basmati33884-RA	sadri07091-RA, sadri28880-RA, sadri35471-RA	OsR498G0305988900, OsR498G0408954500, OsR498G0714861100	Os03t0359600.01, Os04t0530900.01, Os07t0646800.01	A2J10_04T0170000.1, A2J10_07T0263300.1
OG0000510	basmati08887-RA, basmati10795-RA, basmati34026-RA	sadri09956-RA, sadri11875-RA, sadri35603-RA	OsR498G0306048300, OsR498G1120470700	Os03t0379100.01, Os09t0415700.01, Os11t0601600.01	A2J10_03T0170100.1, A2J10_09T0113300.1, A2J10_11T0183500.1
OG0000511	basmati05877-RA, basmati29895-RA, basmati34194-RA	sadri06880-RA, sadri14881-RA, sadri35769-RA	OsR498G0305337000, OsR498G0306136300, OsR498G0714756800	Os03t0182600.02, Os07t0616600.02	A2J10_01T0352400.1, A2J10_03T0183600.1, A2J10_07T0238600.1
OG0000512	basmati06316-RA, basmati21905-RA, basmati37375-RA	sadri15304-RA, sadri29761-RA, sadri32175-RA	OsR498G0305534100, OsR498G0815249100, OsR498G1018037200	Os03t0237000.01, Os08t0162000.01, Os10t0112600.01	A2J10_02T0161400.1, A2J10_08T0034900.1
OG0000513	basmati37453-RA, basmati40978-RA, basmati40980-RA, basmati40981-RA, basmati40983-RA, basmati40984-RA	sadri32250-RA, sadri36531-RA, sadri36533-RA	OsR498G0101874100, OsR498G1018529300	NA	A2J10_10T0085600.1, A2J10_10T0085700.1, A2J10_10T0085800.1
OG0000514	basmati37545-RA, basmati37546-RA, basmati37550-RA, basmati37551-RA	sadri32340-RA, sadri32343-RA, sadri32344-RA	OsR498G1018086500, OsR498G1018125700, OsR498G1018128900, OsR498G1018130100	NA	A2J10_10T0022300.1, A2J10_10T0022600.1, A2J10_10T0022700.1
OG0000515	basmati02978-RA, basmati06441-RA, basmati31356-RA	sadri01096-RA, sadri15414-RA, sadri37735-RA	OsR498G0102276700, OsR498G0305587100, OsR498G1018295100	Os01t0834200.01, Os03t0251500.01	A2J10_01T0411100.1, A2J10_03T0071400.1, A2J10_10T0043200.1
OG0000516	basmati23428-RA, basmati23429-RA, basmati23431-RA, basmati23433-RA, basmati35821-RA	sadri23129-RA, sadri23130-RA	OsR498G1120707400, OsR498G1221868800	Os11t0673100.01, Os12t0557400.01, Os12t0557800.01	A2J10_02T0027100.1, A2J10_02T0027200.1
OG0000517	basmati08590-RA, basmati08591-RA, basmati08594-RA, basmati08598-RA, basmati35915-RA, basmati35916-RA, basmati35922-RA, basmati35923-RA	sadri09652-RA, sadri09655-RA, sadri09662-RA, sadri09666-RA, sadri09667-RA	NA	NA	A2J10_11T0223100.1
OG0000518	basmati18456-RA, basmati19727-RA, basmati21756-RA, basmati27036-RA, basmati36132-RA	sadri13044-RA, sadri36113-RA	NA	NA	A2J10_01T0005300.1, A2J10_03T0098700.1, A2J10_03T0158600.1, A2J10_07T0016600.1, A2J10_09T0019000.1, A2J10_11T0136400.1, A2J10_12T0054300.1
OG0000519	basmati09870-RA, basmati37792-RA, basmati38807-RA	sadri10979-RA, sadri20181-RA, sadri21683-RA	OsR498G0307347800, OsR498G0713933600, OsR498G0917891100	Os03t0840800.01, Os07t0260400.01, Os09t0543100.02	A2J10_07T0085100.1, A2J10_09T0194300.2
OG0000520	basmati12670-RA, basmati36032-RA, basmati40786-RA	sadri29065-RA, sadri36976-RA, sadri38414-RA	OsR498G0408852800, OsR498G0815746500	Os04t0504800.01, Os08t0314800.01, Os09t0115400.01	A2J10_04T0149100.1, A2J10_08T0095000.1, A2J10_09T0007300.1
OG0000521	basmati00678-RA, basmati24930-RA, basmati39148-RA	sadri05060-RA, sadri18338-RA, sadri31557-RA	OsR498G0204096700, OsR498G1119521900	Os02t0552000.01, Os11t0181100.01, Os12t0175700.01	A2J10_02T0214500.1, A2J10_11T0046600.2, A2J10_12T0029300.1
OG0000522	basmati29983-RA, basmati33249-RA, basmati33250-RA	sadri18479-RA, sadri18480-RA, sadri34784-RA	OsR498G0203391700, OsR498G1119593800	Os02t0272200.00, Os11t0207700.00, Os11t0207900.00	A2J10_02T0121900.1, A2J10_11T0060400.1, A2J10_11T0060600.1
OG0000523	basmati04881-RA, basmati14196-RA, basmati33268-RA	sadri18495-RA, sadri27129-RA, sadri30312-RA	OsR498G0203146600, OsR498G0612938100, OsR498G1119608300	Os02t0194800.01, Os06t0614300.01	A2J10_02T0068100.1, A2J10_06T0227100.1, A2J10_11T0061400.1
OG0000524	basmati08212-RA, basmati33431-RA, basmati36108-RA	sadri08287-RA, sadri18643-RA, sadri36091-RA	OsR498G0100252100, OsR498G1018163300, OsR498G1019078500, OsR498G1119609200, OsR498G1221125100	Os07t0597400.01	A2J10_10T0025900.1, A2J10_12T0107100.1
OG0000525	basmati33555-RA	sadri18762-RA	OsR498G1119727500, OsR498G1119728500, OsR498G1119729900, OsR498G1119733300	Os11t0256600.00, Os11t0256900.01, Os11t0257700.00, Os11t0259700.01	A2J10_03T0142100.1, A2J10_03T0142900.1, A2J10_03T0143700.1, A2J10_03T0144000.1
OG0000526	basmati12088-RA, basmati12089-RA, basmati15378-RA, basmati18048-RA, basmati18049-RA, basmati40933-RA	sadri14567-RA, sadri24778-RA, sadri25690-RA	OsR498G0714417100	Os03t0141100.01, Os03t0157450.00, Os04t0117150.00, Os05t0208600.00	NA
OG0000527	basmati25926-RA, basmati32758-RA, basmati38661-RA, basmati38662-RA, basmati39539-RA	sadri05682-RA, sadri18904-RA, sadri26065-RA, sadri35265-RA	OsR498G0101099100, OsR498G0202962100, OsR498G1119846900, OsR498G1119847100	Os01t0510901.01	NA
OG0000528	basmati05554-RA, basmati07723-RA, basmati19935-RA, basmati36143-RA	sadri07827-RA, sadri12848-RA, sadri14579-RA, sadri36125-RA	OsR498G0305217600, OsR498G0511265600, OsR498G1018856700	Os03t0143400.01, Os05t0540300.01, Os10t0462900.01	NA
OG0000529	basmati17836-RA, basmati27721-RA, basmati27722-RA	sadri16746-RA, sadri16747-RA, sadri25485-RA	OsR498G0100252000, OsR498G0100253000, OsR498G0509849600	Os01t0175600.01, Os01t0175700.01, Os05t0176800.01	A2J10_01T0053000.1, A2J10_05T0043700.1
OG0000530	basmati02984-RA, basmati27863-RA	sadri01102-RA, sadri16612-RA, sadri38313-RA	OsR498G0100204500, OsR498G0102274800, OsR498G0510217800	Os01t0158200.01, Os01t0833500.01, Os05t0268500.01	A2J10_01T0040700.1, A2J10_01T0410500.1, A2J10_05T0192700.1
OG0000531	basmati06534-RA, basmati18271-RA, basmati27984-RA, basmati42112-RA	sadri15500-RA, sadri16487-RA, sadri22663-RA	OsR498G0305632700, OsR498G0713353700	Os01t0142300.03, Os03t0265100.01, Os07t0100300.02	A2J10_01T0031400.1, A2J10_05T0197200.1
OG0000532	basmati28020-RA	sadri16442-RA, sadri16457-RA, sadri26078-RA	OsR498G0100127100, OsR498G0100128300, OsR498G0100132900, OsR498G0100133900, OsR498G0407640600	Os01t0137400.00, Os01t0137950.01, Os01t0138300.02, Os04t0177000.00	A2J10_04T0023400.1
OG0000533	basmati08890-RA, basmati10950-RA, basmati28102-RA	sadri09959-RA, sadri12000-RA, sadri16374-RA	OsR498G0100091900, OsR498G0917355600, OsR498G1120467700	Os01t0127900.01, Os11t0600900.01	A2J10_01T0019600.1, A2J10_09T0099200.1, A2J10_11T0183100.1
OG0000534	basmati07792-RA, basmati16716-RA, basmati28179-RA	sadri07888-RA, sadri16295-RA, sadri20914-RA	OsR498G0100057700, OsR498G0307047800, OsR498G1018883000	Os01t0118100.01, Os03t0748800.01, Os10t0471350.01	A2J10_03T0125100.1, A2J10_03T0318500.1
OG0000535	basmati17586-RA, basmati22983-RA, basmati38012-RA	sadri23553-RA, sadri25260-RA, sadri31317-RA	OsR498G0306665600, OsR498G0509723500	Os03t0646900.01, Os05t0144400.01, Os12t0617900.02	A2J10_03T0250400.1, A2J10_05T0024000.1, A2J10_12T0178500.1
OG0000536	basmati03719-RA, basmati07836-RA, basmati12120-RA, basmati13307-RA, basmati38145-RA, basmati40292-RA	sadri01810-RA, sadri07930-RA, sadri22670-RA, sadri24805-RA, sadri28454-RA, sadri31191-RA	OsR498G1221562500	Os12t0450500.01	NA
OG0000537	basmati06052-RA, basmati23225-RA, basmati30371-RA	sadri15048-RA, sadri23331-RA, sadri31139-RA	OsR498G0305418900, OsR498G1221990700	Os03t0203700.01, Os03t0616400.01, Os12t0586600.01	A2J10_03T0232300.1, A2J10_04T0128100.1, A2J10_12T0159400.1
OG0000538	basmati00663-RA, basmati28509-RA, basmati31835-RA	sadri05072-RA, sadri18311-RA, sadri19846-RA	OsR498G0204090800, OsR498G1119503600	Os02t0550600.01, Os04t0432400.01, Os11t0175400.01	A2J10_02T0213500.1, A2J10_05T0089500.1, A2J10_11T0043200.1
OG0000539	basmati00452-RA, basmati00456-RA, basmati28718-RA	sadri05231-RA, sadri05234-RA, sadri19654-RA	OsR498G0203945200, OsR498G0408481900	Os02t0518600.01, Os02t0519100.01, Os04t0401700.01	A2J10_02T0195200.1, A2J10_02T0195400.1, A2J10_04T0104400.1
OG0000540	basmati09737-RA, basmati35284-RA, basmati36385-RA	sadri09082-RA, sadri10863-RA, sadri35928-RA	OsR498G0409404300, OsR498G0815523900, OsR498G0917945200	Os04t0653400.01, Os08t0243500.01, Os09t0558900.01	A2J10_04T0233300.1, A2J10_08T0073600.1
OG0000541	basmati07730-RA, basmati09941-RA, basmati10132-RA, basmati16643-RA, basmati22288-RA, basmati38218-RA	sadri02504-RA, sadri07834-RA, sadri11051-RA, sadri11243-RA, sadri19419-RA, sadri20988-RA	OsR498G0101490700	NA	A2J10_03T0239400.1
OG0000542	basmati10192-RA, basmati18250-RA, basmati31469-RA	sadri11301-RA, sadri12050-RA, sadri25877-RA	OsR498G0510123300, OsR498G0917762300	Os05t0241100.01, Os09t0378300.01, Os09t0503400.01	A2J10_05T0075200.1, A2J10_09T0094100.1, A2J10_09T0169500.1
OG0000543	basmati10228-RA, basmati20833-RA	sadri11335-RA, sadri27839-RA	OsR498G0816468600, OsR498G0816468800, OsR498G0917746500	Os08t0517800.00, Os08t0517900.01, Os09t0498100.01, Os09t0498300.00	A2J10_08T0204100.1, A2J10_09T0166400.1, A2J10_09T0166600.1
OG0000544	basmati10333-RA, basmati10336-RA, basmati20979-RA, basmati32460-RA	sadri11442-RA, sadri11447-RA, sadri26375-RA, sadri27969-RA	OsR498G0407437300, OsR498G0917701400	Os08t0500700.01, Os09t0482100.01, Os09t0482400.01, Os09t0482600.01	NA
OG0000545	basmati04880-RA, basmati10547-RA, basmati30226-RA	sadri11646-RA, sadri30311-RA, sadri34559-RA	OsR498G0203542000, OsR498G0612939300, OsR498G0917586200	Os02t0313450.01, Os06t0614550.01, Os09t0450700.01	A2J10_02T0146900.1, A2J10_06T0227200.1
OG0000546	basmati10743-RA, basmati26327-RA, basmati41209-RA	sadri03314-RA, sadri11826-RA, sadri37515-RA	OsR498G0204960500, OsR498G0815699300, OsR498G0917482400	Os02t0802700.01, Os08t0299400.01, Os09t0423600.01	A2J10_02T0398600.1, A2J10_08T0091300.1
OG0000547	basmati07376-RA, basmati10794-RA, basmati21405-RA	sadri07506-RA, sadri11874-RA, sadri28372-RA	OsR498G0816167400, OsR498G1018678000	Os08t0439000.01, Os09t0415800.01, Os10t0405600.01	A2J10_08T0152400.1, A2J10_09T0113400.1, A2J10_10T0102100.1
OG0000548	basmati10808-RA, basmati21415-RA, basmati21856-RA	sadri11886-RA, sadri28382-RA, sadri29800-RA	OsR498G0815224900, OsR498G0917442200	Os08t0156800.01, Os08t0436800.01, Os09t0413500.01	A2J10_08T0031200.1, A2J10_08T0151800.1, A2J10_09T0109400.1
OG0000549	basmati04272-RA, basmati14570-RA, basmati31781-RA	sadri12296-RA, sadri26789-RA, sadri33021-RA	OsR498G0202967300, OsR498G0612703600, OsR498G0613251400, OsR498G0917161300	Os02t0146700.02, Os06t0699900.01, Os09t0326800.01	A2J10_06T0186100.2
OG0000550	basmati03484-RA, basmati25517-RA, basmati39881-RA	sadri01566-RA, sadri12332-RA, sadri35188-RA	OsR498G0815926300, OsR498G0917137100	Os01t0759900.01, Os08t0369000.01, Os09t0320400.01	A2J10_01T0337500.1, A2J10_05T0220500.1, A2J10_09T0061600.1
OG0000551	basmati18990-RA, basmati21459-RA, basmati24848-RA, basmati35561-RA	sadri09321-RA, sadri30184-RA, sadri31630-RA	OsR498G0409524800, OsR498G0713710700, OsR498G1221004600	Os04t0686650.00, Os07t0203925.00, Os08t0103000.01, Os12t0163800.01	NA
OG0000552	basmati18262-RA, basmati18264-RA, basmati18265-RA, basmati21906-RA	sadri25888-RA, sadri25889-RA, sadri29760-RA	OsR498G0510127200, OsR498G0510127400	Os05t0243100.01, Os05t0243200.01, Os05t0243300.01, Os08t0162033.00	A2J10_03T0306400.1
OG0000553	basmati21925-RA	sadri29741-RA	OsR498G0815257600, OsR498G0815258000, OsR498G0815258500, OsR498G0815258700, OsR498G0815259500, OsR498G0815262100	Os08t0163900.00, Os08t0164000.01, Os08t0164300.01	A2J10_08T0036400.1, A2J10_08T0036500.1, A2J10_08T0037400.1
OG0000554	basmati21940-RA, basmati21941-RA, basmati21942-RA, basmati40828-RA	sadri29725-RA, sadri29726-RA, sadri34106-RA	OsR498G0100859900, OsR498G0815271700, OsR498G0815272100	Os01t0337100.00, Os08t0168000.01, Os08t0168400.00	A2J10_01T0155500.1
OG0000555	basmati22045-RA, basmati30843-RA	sadri25918-RA, sadri25919-RA, sadri25920-RA, sadri34356-RA	OsR498G0101024000, OsR498G0815324800	NA	A2J10_01T0173500.1, A2J10_02T0177200.1, A2J10_04T0039200.1, A2J10_04T0039300.1, A2J10_08T0049500.1, A2J10_10T0070900.1
OG0000556	basmati15603-RA, basmati22064-RA, basmati40130-RA	sadri06316-RA, sadri29619-RA, sadri37576-RA	OsR498G0714461000, OsR498G0815333700	Os07t0523600.01, Os07t0523965.01, Os08t0187800.01	A2J10_07T0169800.1, A2J10_08T0050800.1, A2J10_10T0060000.1
OG0000557	basmati17160-RA, basmati18918-RA, basmati41235-RA	sadri20484-RA, sadri22058-RA, sadri23691-RA	OsR498G0307227300, OsR498G0713681100, OsR498G1222185500	Os03t0803000.01, Os07t0194000.01, Os12t0639800.00	A2J10_03T0354000.1, A2J10_07T0051300.1
OG0000558	basmati22994-RA, basmati37679-RA, basmati38947-RA	sadri20280-RA, sadri23542-RA, sadri38703-RA	OsR498G0307310800, OsR498G0510252100	Os03t0828600.00, Os05t0276100.01, Os12t0616500.00	A2J10_03T0371800.1, A2J10_05T0086700.1, A2J10_12T0177300.1
OG0000559	basmati23375-RA, basmati39839-RA, basmati39844-RA	sadri21610-RA, sadri21615-RA, sadri23179-RA	OsR498G1221891300	Os07t0275100.00, Os07t0275801.00, Os07t0275901.00, Os12t0564400.01	A2J10_01T0481600.1, A2J10_01T0482300.1, A2J10_12T0146000.1
OG0000560	basmati15081-RA, basmati16797-RA, basmati18367-RA, basmati29019-RA	sadri20831-RA, sadri22586-RA, sadri22875-RA	OsR498G0713396500	Os03t0758800.01, Os07t0112800.01, Os07t0597000.01, Os12t0507200.01	A2J10_03T0324900.1, A2J10_07T0007300.1
OG0000561	basmati17678-RA, basmati29037-RA, basmati35116-RA	sadri22860-RA, sadri25342-RA, sadri34002-RA, sadri34934-RA	NA	Os05t0128900.00, Os05t0153500.00, Os12t0505800.00	A2J10_04T0097900.1, A2J10_05T0030100.1, A2J10_11T0194900.1, A2J10_12T0166300.1
OG0000562	basmati29050-RA, basmati29052-RA, basmati29053-RA	sadri22846-RA, sadri22847-RA, sadri22849-RA	OsR498G1221672600, OsR498G1221672800	Os12t0502800.04, Os12t0503000.01, Os12t0503300.00	A2J10_11T0193100.2, A2J10_11T0193300.1, A2J10_11T0193500.1
OG0000563	basmati02243-RA, basmati09307-RA, basmati29198-RA	sadri00367-RA, sadri10316-RA, sadri22738-RA	OsR498G1221601700	Os01t0929000.01, Os01t0929100.02, Os11t0528400.01, Os12t0479900.01	A2J10_01T0488800.1, A2J10_08T0113500.1, A2J10_11T0144900.1
OG0000564	basmati02943-RA, basmati22376-RA, basmati29279-RA, basmati41798-RA	sadri01064-RA, sadri02574-RA, sadri37614-RA	OsR498G0102292600	Os01t0590900.01, Os01t0837900.01, Os12t0460800.03	A2J10_01T0234200.1, A2J10_01T0414100.1, A2J10_12T0107700.1
OG0000565	basmati30046-RA, basmati30047-RA, basmati30053-RA	sadri34716-RA, sadri34720-RA, sadri34722-RA, sadri34723-RA	OsR498G0203420300, OsR498G0203420700	Os02t0281200.01, Os02t0282000.01, Os02t0282500.00	A2J10_02T0126300.3, A2J10_02T0126400.1
OG0000566	basmati16660-RA, basmati24808-RA, basmati30166-RA	sadri20972-RA, sadri31675-RA, sadri32697-RA, sadri32698-RA	OsR498G0203502000, OsR498G0307024200, OsR498G1220974500	Os12t0157400.00	A2J10_03T0313400.1, A2J10_06T0250500.1, A2J10_12T0019100.1
OG0000567	basmati13401-RA, basmati13403-RA, basmati30254-RA	sadri08695-RA, sadri34533-RA	OsR498G0203556100, OsR498G0204600600, OsR498G0409220400, OsR498G0409220600	Os02t0318100.00, Os02t0700400.01, Os04t0600200.01, Os04t0600300.01	A2J10_04T0223000.1
OG0000568	basmati02783-RA, basmati20488-RA, basmati20495-RA, basmati30286-RA	sadri00899-RA, sadri27508-RA, sadri27516-RA, sadri34504-RA	OsR498G0203568300	Os01t0860300.01, Os02t0321900.02	A2J10_02T0300100.1, A2J10_08T0232800.1, A2J10_08T0233400.1
OG0000569	basmati04682-RA, basmati14285-RA, basmati39775-RA	sadri27050-RA, sadri32630-RA, sadri37469-RA	OsR498G0203103100, OsR498G0613057800, OsR498G0815676500	Os02t0182800.01, Os06t0646600.01, Os08t0292900.01	A2J10_02T0059900.1, A2J10_06T0243800.1
OG0000570	basmati05993-RA, basmati05995-RA, basmati25318-RA	sadri14993-RA, sadri14995-RA, sadri34997-RA	OsR498G0305383900, OsR498G0305385100, OsR498G0816054900	Os03t0195800.01, Os03t0196000.00, Os08t0406400.01	A2J10_02T0355000.1, A2J10_03T0050200.1
OG0000571	basmati25614-RA, basmati25618-RA, basmati25643-RA, basmati38656-RA	sadri36626-RA, sadri37403-RA, sadri38213-RA, sadri38235-RA, sadri38239-RA	OsR498G0815862900, OsR498G1018477000	Os10t0334500.00	A2J10_08T0112300.1, A2J10_08T0114200.1
OG0000572	basmati32752-RA, basmati32754-RA, basmati36930-RA, basmati36932-RA	sadri17190-RA, sadri17192-RA, sadri35261-RA, sadri35263-RA	OsR498G0100487800	Os01t0233100.00, Os01t0233500.01, Os12t0298950.00	A2J10_04T0203800.2, A2J10_04T0204000.1
OG0000573	basmati16259-RA	sadri21359-RA	OsR498G0102178600, OsR498G0511090300, OsR498G0917794100	Os01t0832450.00, Os03t0788550.00, Os05t0467150.00, Os05t0491800.00, Os05t0585601.00, Os07t0161650.00, Os11t0171601.00, Os12t0169950.00, Os12t0486700.00	NA
OG0000574	basmati16363-RA, basmati16365-RA, basmati29620-RA, basmati40183-RA	sadri02990-RA, sadri07122-RA, sadri21261-RA	OsR498G0101085300, OsR498G0714880900	Os01t0508000.01, Os03t0703000.01, Os03t0703100.01	A2J10_03T0286400.1, A2J10_07T0266500.1
OG0000575	basmati09001-RA, basmati16496-RA	sadri10063-RA, sadri21133-RA	OsR498G0306947300, OsR498G0306947700, OsR498G0306950100, OsR498G0306950700, OsR498G0306951500, OsR498G1120412700	Os03t0720400.01, Os11t0582700.01	A2J10_03T0298500.2, A2J10_11T0175500.4
OG0000576	basmati06137-RA, basmati14898-RA, basmati16668-RA	sadri15131-RA, sadri20964-RA, sadri26482-RA	OsR498G0202820500, OsR498G0305449400, OsR498G0307030100	Os03t0213400.01, Os03t0743800.00	A2J10_02T0005200.1, A2J10_03T0314400.2, A2J10_04T0272700.1
OG0000577	basmati17027-RA, basmati17028-RA, basmati18656-RA	sadri20609-RA, sadri20610-RA, sadri22306-RA	OsR498G0307177200, OsR498G0307177800, OsR498G0713564300	Os03t0788600.02, Os03t0788700.01, Os07t0160600.01	A2J10_03T0343700.1, A2J10_07T0029000.1
OG0000578	basmati17055-RA, basmati17879-RA, basmati18707-RA	sadri20582-RA, sadri22258-RA, sadri25526-RA	OsR498G0509872900, OsR498G0713584800	Os03t0791800.01, Os05t0182500.02, Os07t0166800.01	A2J10_03T0346100.1, A2J10_05T0048100.1, A2J10_07T0032900.1
OG0000579	basmati08898-RA, basmati17178-RA, basmati18977-RA	sadri09965-RA, sadri20465-RA, sadri22005-RA	OsR498G0713707000, OsR498G1120456100	Os03t0805200.01, Os07t0202100.01, Os11t0599500.00	A2J10_03T0355700.1, A2J10_07T0056100.1, A2J10_11T0182400.1
OG0000580	basmati38187-RA, basmati38189-RA, basmati38190-RA	sadri19452-RA, sadri19453-RA, sadri19455-RA	OsR498G0408346500, OsR498G0408346900, OsR498G0408351300	Os04t0370500.00, Os04t0370600.01, Os04t0371600.01	A2J10_04T0082400.2, A2J10_04T0082900.1
OG0000581	basmati00233-RA, basmati12760-RA, basmati38310-RA	sadri05396-RA, sadri19335-RA, sadri28980-RA	OsR498G0203807200, OsR498G0408216300, OsR498G0408890900	Os02t0479300.01, Os04t0346800.01, Os04t0515400.00	A2J10_02T0173600.2, A2J10_04T0155800.1
OG0000582	basmati40821-RA, basmati40826-RA, basmati40827-RA, basmati41393-RA	sadri36264-RA, sadri36266-RA, sadri36269-RA	OsR498G1221241000, OsR498G1221249000	Os12t0263200.01, Os12t0265100.01	A2J10_12T0066800.1, A2J10_12T0067000.1, A2J10_12T0067800.1
OG0000583	basmati02253-RA, basmati37863-RA, basmati40450-RA	sadri00376-RA, sadri05674-RA, sadri20112-RA	OsR498G0102627600, OsR498G0714055200	Os01t0927900.01, Os03t0850400.01, Os07t0300900.02	A2J10_01T0488300.1, A2J10_03T0385200.1, A2J10_07T0100700.1
OG0000584	basmati17551-RA, basmati34457-RA	sadri25226-RA	OsR498G0305721200, OsR498G0306022000, OsR498G0306023800, OsR498G0509630600	Os03t0286900.01, Os03t0370600.00, Os05t0122700.01, Os07t0635900.01	A2J10_03T0165700.1, A2J10_05T0003600.1, A2J10_05T0020600.1
OG0000585	basmati17582-RA, basmati24125-RA, basmati32954-RA	sadri13754-RA, sadri25256-RA, sadri34395-RA	OsR498G0101004100, OsR498G0510814000	Os01t0383700.01, Os05t0144100.01, Os05t0407200.01	A2J10_01T0177500.1, A2J10_05T0023800.1, A2J10_05T0153200.1
OG0000586	basmati02093-RA, basmati17643-RA	sadri00215-RA, sadri25309-RA	OsR498G0102704000, OsR498G0102704200, OsR498G1019260600	Os01t0950800.01, Os01t0950866.00, Os05t0150000.01, Os10t0580500.00	A2J10_01T0494300.1, A2J10_04T0095800.1, A2J10_05T0027600.1
OG0000587	basmati17890-RA, basmati17893-RA, basmati22436-RA	sadri02627-RA, sadri12428-RA, sadri25536-RA, sadri25537-RA, sadri25538-RA	NA	Os01t0582600.01, Os04t0142100.00, Os05t0183900.00, Os05t0184500.00, Os05t0184901.01, Os05t0593000.01	NA
OG0000588	basmati16013-RA, basmati17936-RA, basmati17938-RA, basmati17940-RA	sadri05939-RA, sadri25580-RA, sadri25582-RA, sadri25584-RA	OsR498G0509914200	Os05t0191500.03, Os05t0191700.00, Os05t0192100.01	A2J10_02T0106300.1, A2J10_05T0056200.1
OG0000589	basmati24820-RA, basmati31948-RA, basmati35548-RA	sadri18200-RA, sadri31659-RA	OsR498G0409520400, OsR498G1119450600, OsR498G1220985400	Os04t0685600.01, Os11t0157400.01, Os12t0159700.00	A2J10_04T0289700.1, A2J10_11T0033800.1, A2J10_12T0020300.1
OG0000590	basmati24693-RA, basmati32057-RA, basmati32060-RA	sadri18102-RA, sadri18107-RA, sadri31782-RA	OsR498G1119406700, OsR498G1220920500	Os11t0145700.00, Os11t0146500.01, Os12t0143200.01	A2J10_11T0025800.1, A2J10_12T0004600.1, A2J10_12T0009200.1
OG0000591	basmati24629-RA, basmati24630-RA, basmati32116-RA, basmati32117-RA	sadri18053-RA, sadri18055-RA, sadri31845-RA	OsR498G1119390000, OsR498G1119390600, OsR498G1220897000	Os11t0138400.00, Os11t0138600.00, Os12t0135051.00, Os12t0135100.00	NA
OG0000592	basmati24589-RA, basmati32164-RA, basmati32167-RA	sadri18012-RA, sadri31881-RA	OsR498G1119372000, OsR498G1119373100	Os11t0133100.00, Os11t0133300.01, Os12t0130300.00, Os12t0130500.00	A2J10_11T0017700.1, A2J10_11T0017900.1, A2J10_12T0002100.1
OG0000593	basmati24414-RA, basmati24415-RA, basmati32348-RA	sadri17850-RA, sadri32041-RA	OsR498G1119301300, OsR498G1119301500, OsR498G1220808300	Os11t0108932.01, Os11t0109000.01, Os12t0108500.01, Os12t0108600.00	A2J10_04T0304700.1, A2J10_11T0005100.1
OG0000594	basmati14749-RA, basmati18839-RA, basmati32547-RA	sadri22134-RA, sadri26300-RA, sadri26625-RA	OsR498G0202876600, OsR498G0407488200, OsR498G0713645200	Os04t0119500.02, Os07t0185200.01	A2J10_02T0017900.1, A2J10_04T0008300.1, A2J10_07T0044800.1
OG0000595	basmati03250-RA, basmati03251-RA, basmati03253-RA, basmati03254-RA, basmati32556-RA	sadri01358-RA, sadri01360-RA, sadri01361-RA, sadri26275-RA	OsR498G0407492700, OsR498G0407495300, OsR498G0407499100	Os04t0127100.01	A2J10_03T0141600.1
OG0000596	basmati06099-RA, basmati15087-RA, basmati36569-RA	sadri06740-RA, sadri15096-RA, sadri36614-RA	OsR498G0714691200, OsR498G1018481100	Os03t0209500.01, Os07t0596000.01, Os10t0337500.01	A2J10_04T0275700.1, A2J10_07T0213000.1, A2J10_10T0072700.1
OG0000597	basmati11847-RA, basmati36640-RA, basmati36642-RA	sadri24540-RA, sadri36681-RA, sadri36683-RA	OsR498G1018437300, OsR498G1018438600	Os06t0152100.01, Os10t0323600.01, Os10t0323900.01	A2J10_06T0023000.1, A2J10_10T0066700.1, A2J10_10T0066900.1
OG0000598	basmati36647-RA, basmati40205-RA	NA	OsR498G0203797100, OsR498G0306449300, OsR498G0407845700, OsR498G0612754700, OsR498G1018058400, OsR498G1018501600, OsR498G1018851500, OsR498G1018852700, OsR498G1119993500, OsR498G1221231700, OsR498G1221353600	Os03t0453301.01	NA
OG0000599	basmati24719-RA	sadri27385-RA, sadri31757-RA	OsR498G1170945800	Os01t0136850.00, Os01t0253050.00, Os04t0584201.01, Os07t0574150.00, Os08t0427550.00, Os09t0455000.01, Os10t0534600.01, Os12t0145916.00	A2J10_01T0327400.1, A2J10_08T0236500.1
OG0000600	basmati02795-RA, basmati24744-RA, basmati35230-RA, basmati41464-RA	sadri13503-RA, sadri31733-RA	OsR498G0102369800, OsR498G0510946500, OsR498G1220944900	Os01t0857700.01, Os05t0446300.01, Os12t0149800.01	A2J10_05T0175900.1, A2J10_12T0013400.1
OG0000601	basmati11348-RA, basmati26691-RA, basmati26692-RA, basmati26694-RA	sadri03654-RA, sadri03658-RA, sadri24072-RA	OsR498G0204803000, OsR498G0204803600	Os02t0756200.02, Os02t0756600.01, Os02t0756800.01, Os06t0220000.01	A2J10_02T0365100.1
OG0000602	basmati11476-RA, basmati12035-RA, basmati26535-RA	sadri03501-RA, sadri24179-RA, sadri24726-RA	OsR498G0204869500, OsR498G0611808400	Os02t0777400.01, Os06t0130100.02, Os06t0203800.01	A2J10_02T0380200.1, A2J10_06T0056600.1, A2J10_06T0152900.1
OG0000603	basmati00557-RA, basmati03200-RA, basmati11546-RA, basmati36817-RA, basmati39607-RA	sadri01317-RA, sadri05151-RA, sadri37893-RA	OsR498G0261518300, OsR498G1069850300	Os01t0804150.00	A2J10_02T0049400.1, A2J10_02T0203800.1, A2J10_06T0050000.1
OG0000604	basmati11702-RA, basmati11705-RA, basmati11714-RA	sadri24403-RA, sadri24406-RA, sadri24412-RA, sadri24414-RA	OsR498G0204888700, OsR498G0611694700	Os06t0170866.00	A2J10_06T0034200.1, A2J10_06T0034600.1, A2J10_06T0035100.1, A2J10_06T0035700.1
OG0000605	basmati07514-RA, basmati13515-RA, basmati36505-RA	sadri07630-RA, sadri08790-RA, sadri36037-RA	OsR498G0409267100, OsR498G0815597600, OsR498G1018763200	Os04t0612700.01, Os10t0430200.01	A2J10_04T0237800.1, A2J10_08T0082300.1, A2J10_10T0105100.2
OG0000606	basmati05596-RA, basmati07621-RA, basmati26156-RA	sadri03148-RA, sadri07731-RA, sadri14618-RA	OsR498G0205025700, OsR498G1018817500	Os02t0822100.01, Os03t0147400.01, Os10t0447900.01	A2J10_02T0411700.1, A2J10_10T0115400.1, A2J10_12T0186000.1
OG0000607	basmati07774-RA, basmati07778-RA, basmati08210-RA	sadri07871-RA, sadri07875-RA, sadri08286-RA	OsR498G1018873200, OsR498G1019076200, OsR498G1070048200, OsR498G1070049200	Os10t0469000.01, Os10t0469700.01	A2J10_03T0127100.1, A2J10_03T0127300.1
OG0000608	basmati07808-RA, basmati07814-RA, basmati07816-RA	sadri07902-RA, sadri07909-RA, sadri07911-RA	OsR498G1018893600, OsR498G1018896600, OsR498G1018896800	Os10t0474100.00, Os10t0474900.00, Os10t0475100.00	A2J10_07T0113600.2, A2J10_10T0126400.1
OG0000609	basmati01144-RA, basmati07825-RA, basmati12755-RA	sadri04624-RA, sadri07919-RA, sadri28983-RA	OsR498G0204985500, OsR498G1018899100	Os02t0622100.01, Os02t0810400.01, Os04t0514800.01, Os10t0476300.02	A2J10_02T0260700.1, A2J10_04T0155300.1
OG0000610	basmati08022-RA, basmati29577-RA, basmati35500-RA	sadri07158-RA, sadri08109-RA, sadri09276-RA	OsR498G0714899400, OsR498G1018993300	Os04t0679800.01, Os07t0661600.01, Os10t0500300.00	A2J10_04T0285400.1, A2J10_07T0274100.2, A2J10_10T0142700.1
OG0000611	basmati01510-RA, basmati08253-RA, basmati40704-RA	sadri04206-RA, sadri08327-RA, sadri14410-RA	OsR498G0204544100, OsR498G1019105700	Os02t0683900.01, Os03t0120300.01, Os10t0537500.01	A2J10_02T0306700.1, A2J10_03T0014000.1, A2J10_10T0164100.1
OG0000612	basmati05485-RA, basmati08290-RA, basmati08293-RA	sadri08357-RA, sadri08360-RA, sadri14517-RA	OsR498G0305180300, OsR498G1019125300	Os03t0132900.01, Os10t0542900.01, Os10t0543400.00	A2J10_03T0028000.1, A2J10_10T0167300.1, A2J10_10T0167400.1
OG0000613	basmati04137-RA, basmati05512-RA, basmati08301-RA	sadri08367-RA, sadri14542-RA, sadri33149-RA	OsR498G0305193500, OsR498G1019131700	Os03t0137200.01, Os06t0717800.01, Os10t0544900.01	A2J10_03T0031200.1, A2J10_06T0296800.1, A2J10_10T0168700.1
OG0000614	basmati07050-RA, basmati07051-RA, basmati29424-RA	sadri07286-RA, sadri15971-RA, sadri15972-RA	OsR498G0305874500, OsR498G0714968400	Os03t0328900.01, Os03t0329200.01, Os07t0682400.01	A2J10_03T0133200.1, A2J10_03T0133300.1, A2J10_07T0287600.1
OG0000615	basmati00903-RA, basmati12385-RA, basmati41916-RA	sadri04863-RA, sadri29341-RA, sadri37592-RA	OsR498G0408739900, OsR498G1018385400	Os02t0586400.01, Os04t0470100.01, Os10t0208200.00	A2J10_02T0234900.1, A2J10_04T0121200.1, A2J10_10T0061700.1
OG0000616	basmati01087-RA, basmati12663-RA, basmati15854-RA	sadri04682-RA, sadri06076-RA, sadri29073-RA	OsR498G0204296100, OsR498G0408850300	Os02t0613900.02, Os04t0504000.01, Os07t0484800.01	A2J10_02T0255500.1, A2J10_04T0148500.1, A2J10_07T0134900.1
OG0000617	basmati01133-RA, basmati12712-RA	sadri04634-RA, sadri04637-RA, sadri29024-RA	OsR498G0204334300, OsR498G0204334900, OsR498G0464535900	Os02t0620500.00, Os02t0620600.01, Os04t0509600.01	A2J10_02T0259100.1, A2J10_02T0259200.1, A2J10_04T0152500.2
OG0000618	basmati01407-RA, basmati13080-RA, basmati26143-RA	sadri03136-RA, sadri04320-RA, sadri28673-RA	OsR498G0205029100, OsR498G0409066100	Os02t0666200.01, Os02t0823100.01, Os04t0559700.01	A2J10_02T0289000.1, A2J10_02T0412600.1, A2J10_04T0195700.1
OG0000619	basmati01455-RA, basmati01456-RA, basmati13150-RA	sadri04267-RA, sadri04268-RA, sadri28606-RA	OsR498G0204502500, OsR498G0204503000, OsR498G0409090800	Os02t0673100.01, Os04t0567200.01	A2J10_02T0300300.1, A2J10_02T0300400.1, A2J10_04T0201200.1
OG0000620	basmati01459-RA, basmati13154-RA, basmati38439-RA	sadri04264-RA, sadri05901-RA, sadri28603-RA	OsR498G0204505700, OsR498G0409092500	Os02t0673600.01, Os04t0567700.01, Os07t0452500.02	A2J10_02T0021100.1, A2J10_02T0300800.1, A2J10_04T0201500.1
OG0000621	basmati05352-RA, basmati13776-RA, basmati39315-RA	sadri17041-RA, sadri30762-RA, sadri38082-RA	OsR498G0100411900, OsR498G0203336700, OsR498G0612679600	Os01t0214800.01, Os02t0250400.03, Os06t0531600.01	A2J10_02T0109900.1, A2J10_11T0147500.1
OG0000622	basmati05190-RA, basmati13945-RA, basmati22319-RA	sadri02528-RA, sadri27354-RA, sadri30600-RA	OsR498G0101474500, OsR498G0203248800, OsR498G0612775700	Os01t0600200.01, Os02t0224200.01	A2J10_01T0405400.1, A2J10_02T0267500.1, A2J10_06T0197400.1
OG0000623	basmati05131-RA, basmati13977-RA, basmati13979-RA	sadri27321-RA, sadri27323-RA, sadri30544-RA	OsR498G0203231500, OsR498G0203232100, OsR498G0612807200	Os02t0220000.00, Os02t0220100.00, Os06t0572300.00	A2J10_02T0091300.1, A2J10_06T0202500.1
OG0000624	basmati04887-RA, basmati04888-RA, basmati14192-RA	sadri27134-RA, sadri30318-RA, sadri30320-RA, sadri30321-RA	OsR498G0203148300, OsR498G0612933600, OsR498G0612933800	Os02t0195500.01, Os06t0613000.01	A2J10_02T0068800.1, A2J10_06T0226100.1
OG0000625	basmati14575-RA, basmati14588-RA	sadri26776-RA, sadri26785-RA	OsR498G0100206100, OsR498G0202949300, OsR498G0202966000, OsR498G0202966200, OsR498G0202968500	Os02t0142400.01, Os02t0147500.00	A2J10_02T0031400.1, A2J10_02T0033600.1, A2J10_02T0034000.6
OG0000626	basmati04089-RA, basmati05470-RA, basmati14834-RA	sadri14504-RA, sadri26548-RA, sadri33208-RA	OsR498G0261423100, OsR498G0613333900	Os02t0115700.01, Os03t0131200.01, Os06t0727200.01	A2J10_02T0010700.1, A2J10_03T0026700.1, A2J10_06T0300700.1
OG0000627	basmati14908-RA, basmati14913-RA, basmati23853-RA, basmati33107-RA	sadri14013-RA, sadri26471-RA, sadri34253-RA	OsR498G0100935300	Os01t0358400.01, Os02t0105900.01, Os05t0368300.01	A2J10_01T0163400.1, A2J10_02T0004300.1, A2J10_05T0133900.1
OG0000628	basmati26258-RA, basmati26259-RA, basmati26278-RA	sadri03249-RA, sadri03250-RA, sadri03271-RA	OsR498G0204979600, OsR498G0204991300, OsR498G0204992300, OsR498G0204992500	Os02t0808800.01, Os02t0811400.00, Os02t0811800.01, Os02t0812000.01	NA
OG0000629	basmati26436-RA	sadri03417-RA	OsR498G0203557400, OsR498G0262463400, OsR498G0510162000, OsR498G1120753400	Os02t0789700.01, Os05t0349000.02	A2J10_02T0170300.1, A2J10_02T0331800.1, A2J10_02T0388600.2, A2J10_08T0014600.1, A2J10_09T0014800.1, A2J10_12T0052900.1
OG0000630	basmati21200-RA, basmati21203-RA, basmati26587-RA	sadri03560-RA, sadri28190-RA, sadri28193-RA	OsR498G0204845000, OsR498G0816276200	Os02t0770800.01, Os08t0468100.01, Os08t0468700.00	A2J10_02T0374800.1, A2J10_10T0010900.1, A2J10_10T0011100.1
OG0000631	basmati09072-RA	NA	OsR498G0101480200, OsR498G0713405900, OsR498G1119614300, OsR498G1120358900, OsR498G1120367600, OsR498G1120374700, OsR498G1220965600	Os11t0560900.00, Os11t0567600.01, Os12t0155400.00	A2J10_03T0123500.1, A2J10_07T0009700.1, A2J10_12T0017700.1
OG0000632	basmati00056-RA, basmati09224-RA, basmati24336-RA, basmati30750-RA, basmati30751-RA, basmati40393-RA	sadri05533-RA, sadri13551-RA, sadri33689-RA, sadri37230-RA	OsR498G0204082900, OsR498G1119817100, OsR498G1120303500	NA	A2J10_11T0219100.1
OG0000633	basmati09593-RA	sadri10554-RA	OsR498G0815193900, OsR498G0815277600, OsR498G0815285000, OsR498G1119365800, OsR498G1120757900	Os08t0170100.01, Os11t0130900.00, Os11t0588600.01, Os11t0589800.00	A2J10_08T0039800.1, A2J10_08T0040300.1, A2J10_11T0016300.2
OG0000634	basmati23845-RA	sadri14020-RA	OsR498G0261423500, OsR498G0305678800, OsR498G0306484300, OsR498G0363704300, OsR498G0565556800, OsR498G0666766700, OsR498G1119539200, OsR498G1220959200, OsR498G1221906400	Os02t0115950.00, Os06t0483150.00, Os12t0569800.00	NA
OG0000635	basmati03112-RA, basmati07058-RA, basmati19514-RA	sadri01230-RA, sadri13255-RA, sadri15977-RA	OsR498G0102213900, OsR498G0305879300	Os01t0817700.01, Os03t0330200.00, Os05t0482700.01	A2J10_01T0388400.3, A2J10_03T0134100.1, A2J10_05T0188600.1
OG0000636	basmati06737-RA, basmati19865-RA, basmati21113-RA	sadri12908-RA, sadri15685-RA, sadri28101-RA	OsR498G0511231600, OsR498G0816337100	Os03t0289100.02, Os05t0530500.02, Os08t0484600.01	A2J10_03T0098400.1, A2J10_05T0230000.1, A2J10_08T0182000.2
OG0000637	basmati20253-RA, basmati37272-RA, basmati37282-RA	sadri02314-RA, sadri02325-RA, sadri12548-RA	OsR498G0101607300, OsR498G0511397800	Os01t0636500.01, Os01t0637500.00, Os05t0578600.01	A2J10_01T0265400.1, A2J10_01T0266100.1, A2J10_05T0265100.1
OG0000638	basmati19227-RA, basmati19228-RA	sadri21774-RA, sadri21775-RA	OsR498G0713447700	Os07t0127900.00, Os07t0243800.00, Os07t0244100.00	A2J10_07T0016200.1, A2J10_07T0016300.1, A2J10_07T0016400.1, A2J10_07T0016500.1, A2J10_07T0074100.1, A2J10_07T0074200.1
OG0000639	basmati15351-RA	sadri06510-RA	OsR498G0160959100, OsR498G0714578700, OsR498G0917206700	Os01t0600900.02, Os01t0720500.01, Os07t0562700.01, Os09t0346500.04	A2J10_01T0312900.1, A2J10_01T0406000.1, A2J10_03T0018200.1, A2J10_07T0188400.1, A2J10_09T0076500.1
OG0000640	basmati02873-RA, basmati06570-RA, basmati36349-RA	sadri00990-RA, sadri15534-RA, sadri35895-RA	OsR498G0102328500	Os01t0847200.01, Os03t0268400.01, Os08t0237200.01	A2J10_01T0420200.1, A2J10_02T0188700.2, A2J10_05T0194700.1, A2J10_08T0070200.2
OG0000641	basmati03471-RA, basmati03474-RA, basmati30963-RA	sadri01552-RA, sadri01556-RA, sadri07468-RA, sadri36813-RA	OsR498G0102044500, OsR498G0306248900	Os01t0762500.00, Os03t0427300.01, Os10t0400200.01	A2J10_01T0339200.1, A2J10_03T0199500.1
OG0000642	basmati03844-RA, basmati03846-RA, basmati20574-RA	sadri01935-RA, sadri01937-RA, sadri27584-RA	OsR498G0101835700, OsR498G0101836100, OsR498G0816576400	Os01t0700500.01, Os08t0547900.01	A2J10_01T0399100.1, A2J10_01T0399200.1, A2J10_08T0225500.1
OG0000643	basmati20789-RA, basmati20792-RA	sadri27849-RA, sadri27852-RA	OsR498G0816486500, OsR498G1018752400, OsR498G1018755200, OsR498G1018758500, OsR498G1018760400, OsR498G1018773800	Os08t0340601.00, Os10t0426700.01	A2J10_04T0183400.1, A2J10_10T0107000.1
OG0000644	basmati21243-RA, basmati21244-RA, basmati21247-RA, basmati21248-RA, basmati21249-RA	sadri28227-RA	OsR498G0816252800, OsR498G0816253600, OsR498G0816254600	Os08t0460700.01, Os08t0460800.01, Os08t0460900.00, Os08t0461100.01, Os08t0461300.01	NA
OG0000645	basmati01103-RA	sadri04668-RA	OsR498G0204280300, OsR498G0204302300, OsR498G0204309100, OsR498G0204309700, OsR498G0204314300	Os02t0609900.00, Os02t0610000.00, Os02t0614966.00	A2J10_02T0252700.1, A2J10_02T0257400.1, A2J10_02T0258600.1, A2J10_02T0258900.1
OG0000646	basmati05140-RA, basmati05142-RA, basmati05145-RA, basmati05149-RA	sadri30555-RA, sadri30557-RA, sadri30559-RA, sadri30562-RA	OsR498G0612801000, OsR498G0612801600	Os06t0569900.01, Os06t0570100.01	A2J10_06T0201200.1, A2J10_06T0201400.2
OG0000647	NA	sadri35347-RA	OsR498G0100641800, OsR498G0203620000, OsR498G0203914100, OsR498G0407947700, OsR498G0510039100, OsR498G0510835100, OsR498G0511018900, OsR498G0714067300, OsR498G0714786300, OsR498G0916714300, OsR498G0969382100, OsR498G1119872400, OsR498G1221594200	NA	NA
OG0000648	NA	NA	OsR498G0203957800, OsR498G0306340700, OsR498G0612469300, OsR498G0714059800, OsR498G0815733700, OsR498G0815748500, OsR498G0815750800, OsR498G0815892500, OsR498G1018412000, OsR498G1119938600, OsR498G1120189510, OsR498G1221324500	Os02t0522300.01	A2J10_11T0115400.1
OG0000649	NA	NA	OsR498G1120352700, OsR498G1120359700, OsR498G1120366900, OsR498G1120369500, OsR498G1120370300	Os11t0558900.01, Os11t0561100.00, Os11t0564900.00, Os11t0565000.01	A2J10_11T0164300.1, A2J10_11T0165500.1, A2J10_11T0165600.1, A2J10_11T0165900.1, A2J10_11T0166800.1
OG0000650	NA	NA	OsR498G0307220700, OsR498G0767005600, OsR498G1222176200, OsR498G1271984100	Os03t0800000.02, Os07t0187900.01, Os12t0484600.02, Os12t0637700.02, Os12t0637800.01	A2J10_03T0352100.1, A2J10_07T0047300.1, A2J10_12T0112800.1, A2J10_12T0191900.1, A2J10_12T0192100.1
OG0000651	NA	NA	OsR498G0203385800, OsR498G0203388600, OsR498G0203389000, OsR498G0203389600, OsR498G0203389800	Os02t0269600.00, Os02t0270200.01, Os02t0270900.00, Os02t0271000.01, Os02t0271600.00	A2J10_02T0120500.1, A2J10_02T0120700.1, A2J10_02T0121000.1, A2J10_02T0121200.1
OG0000652	NA	NA	OsR498G0714908300, OsR498G0714909500, OsR498G0714909700, OsR498G0714909900, OsR498G0714911100, OsR498G0714911700	Os07t0663800.01, Os07t0664200.01, Os07t0664400.01, Os07t0664500.01, Os07t0665000.00	A2J10_07T0275600.1, A2J10_07T0275800.1, A2J10_07T0275900.1
OG0000653	basmati05511-RA, basmati22079-RA, basmati39085-RA	sadri14540-RA, sadri29605-RA, sadri33564-RA	OsR498G0305191400, OsR498G0815345200	Os03t0136900.01, Os06t0303400.00	A2J10_01T0173200.1, A2J10_03T0031000.1, A2J10_08T0053700.1
OG0000654	basmati21096-RA, basmati29844-RA, basmati34078-RA	sadri06921-RA, sadri28082-RA, sadri35655-RA	OsR498G0306073800, OsR498G0714779900, OsR498G0816344600	Os03t0388000.01, Os07t0623300.01, Os08t0486200.01	A2J10_03T0175300.1
OG0000655	basmati10612-RA, basmati21279-RA, basmati34234-RA	sadri11710-RA, sadri35807-RA	OsR498G0306165200, OsR498G0917547300	Os03t0407400.01, Os08t0456600.01, Os09t0441900.01	A2J10_03T0186600.1, A2J10_08T0163300.1, A2J10_09T0132900.1
OG0000656	basmati07316-RA, basmati30606-RA, basmati34245-RA	sadri07450-RA, sadri30911-RA, sadri35816-RA, sadri38909-RA	OsR498G0306175000	Os03t0409400.00, Os03t0577200.01, Os10t0396300.01	A2J10_01T0024400.1, A2J10_03T0189200.1
OG0000657	basmati37393-RA, basmati37394-RA, basmati37395-RA	sadri32194-RA, sadri32195-RA, sadri32196-RA	OsR498G1018044000	Os10t0114500.01, Os10t0115200.01, Os10t0115500.00	A2J10_10T0005900.1, A2J10_10T0006000.3, A2J10_10T0006100.1
OG0000658	basmati06332-RA, basmati10912-RA, basmati37411-RA	sadri11968-RA, sadri15321-RA, sadri32211-RA	OsR498G0305542400, OsR498G0917385200	Os03t0239000.01, Os09t0395600.01	A2J10_03T0062800.1, A2J10_09T0100400.1, A2J10_10T0007300.1
OG0000659	basmati31110-RA, basmati31113-RA	sadri32374-RA, sadri32376-RA	OsR498G1018148800, OsR498G1018149000, OsR498G1018149800, OsR498G1018150600	Os10t0149000.00, Os10t0149100.00, Os10t0149200.01, Os10t0149400.00	A2J10_07T0100000.1
OG0000660	basmati06422-RA, basmati11984-RA, basmati31251-RA	sadri15398-RA, sadri24673-RA, sadri32504-RA	OsR498G0611588800	Os03t0248600.01, Os06t0136600.01, Os10t0167300.01	A2J10_03T0069600.1, A2J10_06T0157100.1, A2J10_11T0157500.1
OG0000661	basmati16045-RA, basmati31323-RA	sadri21570-RA, sadri21572-RA, sadri36616-RA, sadri37707-RA	OsR498G0306708600, OsR498G0306712000	Os03t0658000.00, Os03t0658800.01, Os10t0179200.00	A2J10_03T0257400.1, A2J10_10T0072500.1
OG0000662	basmati06451-RA, basmati26283-RA, basmati31391-RA	sadri03277-RA, sadri15426-RA, sadri37770-RA	OsR498G1018317800	Os02t0806900.01, Os03t0252800.01, Os10t0189600.01	A2J10_02T0401800.2, A2J10_03T0072000.1, A2J10_10T0046300.1
OG0000663	basmati27283-RA, basmati35017-RA, basmati35658-RA	sadri09405-RA, sadri19072-RA, sadri33903-RA	OsR498G0407917700, OsR498G1120773300, OsR498G1120773500	Os04t0276200.01	A2J10_04T0182100.1, A2J10_09T0034900.1, A2J10_11T0239900.1
OG0000664	basmati29061-RA, basmati32421-RA, basmati35793-RA	sadri09535-RA, sadri22838-RA, sadri26414-RA	OsR498G0511400500, OsR498G1221669700	Os05t0579500.01, Os12t0501900.01	A2J10_03T0203400.1, A2J10_08T0131100.1, A2J10_11T0192500.1
OG0000665	basmati01281-RA, basmati11917-RA, basmati35875-RA	sadri04466-RA, sadri09609-RA, sadri24607-RA	OsR498G0204414800	Os02t0644700.01, Os06t0143400.01, Os11t0659500.01	A2J10_02T0276500.7, A2J10_06T0017700.1, A2J10_11T0226800.1
OG0000666	basmati14120-RA, basmati14122-RA, basmati35910-RA	sadri27198-RA, sadri34180-RA	OsR498G0160735500, OsR498G0203176200	Os01t0587900.00, Os02t0202950.00, Os02t0203000.00	A2J10_01T0230200.1, A2J10_02T0074100.1, A2J10_07T0086000.1
OG0000667	basmati21510-RA, basmati26872-RA, basmati26881-RA	sadri30134-RA, sadri38167-RA, sadri38177-RA	OsR498G0100984100, OsR498G0612483700, OsR498G0815050800	Os06t0355800.01	A2J10_06T0136200.1, A2J10_06T0137400.1, A2J10_08T0005900.1
OG0000668	basmati02772-RA, basmati14873-RA, basmati17431-RA, basmati26983-RA, basmati41488-RA, basmati41880-RA	sadri00890-RA, sadri25107-RA, sadri26505-RA, sadri33312-RA	OsR498G0202830200	Os01t0273900.00	A2J10_02T0299100.1
OG0000669	basmati08470-RA, basmati25538-RA, basmati41638-RA, basmati41670-RA, basmati41844-RA, basmati41860-RA	sadri05539-RA, sadri38604-RA, sadri38788-RA, sadri38851-RA	OsR498G1019218800	Os08t0433350.00, Os11t0592350.00	NA
OG0000670	basmati39160-RA, basmati39161-RA, basmati39166-RA, basmati39167-RA, basmati39168-RA	sadri18350-RA, sadri18354-RA, sadri18355-RA	OsR498G1119526200, OsR498G1119528400, OsR498G1119529200	Os11t0182500.01	A2J10_11T0047600.1
OG0000671	basmati39225-RA, basmati39232-RA	sadri18411-RA, sadri18417-RA	OsR498G1119547200, OsR498G1119548300, OsR498G1119549700	Os11t0191800.01, Os11t0192500.00, Os11t0193800.01, Os11t0194400.01	A2J10_11T0053300.1, A2J10_11T0053700.1
OG0000672	basmati33516-RA, basmati33517-RA, basmati33557-RA	sadri18724-RA, sadri18725-RA, sadri18763-RA	OsR498G1119717200, OsR498G1119717400, OsR498G1119718400	Os11t0251400.02, Os11t0252400.01	A2J10_03T0142000.1, A2J10_11T0079100.1
OG0000673	basmati33523-RA, basmati33524-RA, basmati33530-RA, basmati33537-RA, basmati36532-RA	sadri18730-RA, sadri18732-RA, sadri18738-RA, sadri18746-RA, sadri36576-RA	NA	NA	A2J10_07T0268800.3, A2J10_07T0269200.2, A2J10_07T0270000.1
OG0000674	basmati13177-RA, basmati15864-RA, basmati40898-RA	sadri18779-RA, sadri28580-RA	OsR498G0409104200, OsR498G0714310200	Os04t0570500.01, Os11t0289700.01	A2J10_04T0205600.1, A2J10_07T0134200.1, A2J10_11T0079500.1, A2J10_11T0221200.1
OG0000675	basmati07398-RA, basmati15741-RA, basmati27311-RA, basmati39455-RA, basmati39517-RA	sadri05663-RA	OsR498G0408029600, OsR498G0713761800, OsR498G0714279000, OsR498G0917954800, OsR498G1221160700	Os06t0516432.00	A2J10_10T0022900.1
OG0000676	basmati39497-RA, basmati39500-RA, basmati39501-RA, basmati39507-RA	sadri18866-RA, sadri18869-RA, sadri18872-RA	OsR498G1119821500	Os11t0282800.00, Os11t0283500.01	A2J10_11T0219500.1, A2J10_11T0219800.1, A2J10_11T0220000.1
OG0000677	basmati25056-RA, basmati36146-RA, basmati36244-RA	sadri36126-RA, sadri36227-RA	OsR498G1221091800, OsR498G1221093800, OsR498G1221151500, OsR498G1221211500	Os12t0198700.01, Os12t0199000.00, Os12t0228700.00, Os12t0247700.01	NA
OG0000678	basmati04975-RA, basmati14127-RA, basmati27739-RA	sadri16730-RA, sadri27194-RA, sadri30399-RA	OsR498G0203174600	Os01t0173100.01, Os02t0202500.01, Os06t0602600.01	A2J10_01T0051500.1, A2J10_02T0073800.1, A2J10_06T0217300.1
OG0000679	basmati27834-RA, basmati27843-RA	sadri16643-RA	OsR498G0100213500, OsR498G0160113700	Os01t0162500.01, Os01t0162800.00, Os01t0163000.01	A2J10_01T0042500.1, A2J10_01T0042900.1, A2J10_01T0043700.1, A2J10_01T0043800.1, A2J10_01T0043900.2
OG0000680	basmati14490-RA, basmati27992-RA, basmati27995-RA	sadri16477-RA, sadri16479-RA, sadri26862-RA	OsR498G0100149000, OsR498G0203008900	Os01t0141100.02, Os01t0141300.00, Os02t0159900.01	A2J10_01T0030600.1, A2J10_02T0041400.1
OG0000681	basmati24747-RA, basmati28002-RA, basmati32007-RA	sadri16472-RA, sadri18151-RA, sadri31731-RA	OsR498G1119422800, OsR498G1220945800	Os11t0151300.01, Os12t0150100.01	A2J10_01T0030200.1, A2J10_11T0029400.1, A2J10_12T0013500.1
OG0000682	basmati28274-RA, basmati40779-RA	sadri16195-RA, sadri33082-RA, sadri38409-RA	OsR498G0613282300, OsR498G0815736000	Os01t0106200.01, Os06t0708300.01, Os08t0309300.01	A2J10_01T0003500.1, A2J10_06T0290200.1, A2J10_08T0093900.1
OG0000683	basmati38014-RA, basmati38479-RA, basmati38480-RA	sadri05930-RA, sadri05931-RA, sadri31315-RA	OsR498G0306664800, OsR498G0714228300, OsR498G0714228500	Os03t0646400.01, Os07t0458500.00, Os07t0458700.01	A2J10_02T0107000.1
OG0000684	basmati03979-RA, basmati06485-RA, basmati38036-RA	sadri02055-RA, sadri31291-RA	OsR498G0101771000, OsR498G0305609300, OsR498G0306653900	Os01t0681400.01, Os03t0258500.01, Os03t0644000.01	A2J10_03T0074300.1, A2J10_03T0248800.1
OG0000685	basmati19695-RA, basmati38120-RA	sadri13073-RA, sadri31214-RA	OsR498G0102081600, OsR498G0306604300, OsR498G0511155500	Os01t0774500.01, Os03t0628800.01, Os05t0508800.01	A2J10_01T0360700.1, A2J10_03T0239100.1, A2J10_05T0213200.3
OG0000686	basmati30374-RA, basmati30388-RA	sadri31123-RA, sadri31137-RA	OsR498G0102477000, OsR498G0305668500, OsR498G0613178300, OsR498G1119726700	Os03t0274400.01, Os08t0462000.01, Os11t0256300.01	A2J10_03T0080900.1, A2J10_03T0231200.1
OG0000687	basmati08510-RA, basmati30512-RA, basmati30514-RA, basmati30517-RA, basmati30520-RA	sadri08551-RA, sadri30996-RA, sadri30999-RA, sadri31003-RA, sadri31005-RA	OsR498G0306476800	Os03t0589100.00, Os03t0589400.00	NA
OG0000688	basmati00653-RA, basmati02004-RA, basmati28532-RA	sadri00128-RA, sadri05080-RA, sadri19827-RA	OsR498G0102745800	Os01t0962600.01, Os02t0549600.01, Os04t0430100.01	A2J10_01T0502300.1, A2J10_02T0212400.1, A2J10_04T0117800.1
OG0000689	basmati28538-RA, basmati28539-RA, basmati36539-RA	sadri19822-RA, sadri19823-RA, sadri36582-RA	OsR498G0408584200, OsR498G1018496500	Os04t0429500.00, Os04t0429600.00, Os10t0341700.01	A2J10_04T0117300.1, A2J10_10T0076300.2
OG0000690	basmati00596-RA, basmati28602-RA, basmati31941-RA	sadri05120-RA, sadri18209-RA, sadri19764-RA	OsR498G0204022900, OsR498G0408545900, OsR498G1119453700	Os02t0539100.01, Os11t0158400.01	A2J10_04T0113500.1, A2J10_11T0034400.1
OG0000691	basmati00501-RA, basmati09213-RA, basmati28693-RA	sadri05194-RA, sadri10250-RA, sadri19676-RA	OsR498G0203972200, OsR498G0408501400	Os02t0526000.01, Os04t0404900.01, Os11t0543500.01	A2J10_02T0198700.1, A2J10_07T0191600.1
OG0000692	basmati09552-RA, basmati19855-RA, basmati28895-RA	sadri10516-RA, sadri12918-RA, sadri19490-RA	OsR498G0511225600, OsR498G1120125900	Os04t0376700.00, Os05t0529300.01, Os11t0473000.01	A2J10_05T0229300.1, A2J10_12T0095700.1
OG0000693	basmati09654-RA, basmati20497-RA, basmati30978-RA	sadri10788-RA, sadri27517-RA, sadri36830-RA	OsR498G0917969200	Os03t0425200.01, Os08t0557900.01, Os09t0567900.01	A2J10_03T0198200.1, A2J10_08T0232700.1, A2J10_09T0210400.1
OG0000694	basmati08143-RA, basmati09990-RA, basmati20581-RA	sadri08227-RA, sadri11098-RA, sadri27590-RA	OsR498G1019048900	Os08t0547200.01, Os09t0528800.01, Os10t0518100.01	A2J10_08T0224700.1, A2J10_09T0184700.1, A2J10_10T0153700.1
OG0000695	basmati10040-RA, basmati20602-RA, basmati40689-RA	sadri11152-RA, sadri14395-RA, sadri27612-RA	OsR498G0305128500, OsR498G0816564900	Os03t0118800.01, Os08t0544900.01, Os09t0521400.01	A2J10_08T0222400.1, A2J10_09T0180100.1
OG0000696	basmati02282-RA, basmati10157-RA, basmati38515-RA	sadri00405-RA, sadri11267-RA, sadri37274-RA	OsR498G0102614600	Os01t0924800.00, Os08t0326400.01, Os09t0507800.01	A2J10_01T0481000.1, A2J10_08T0099700.1, A2J10_09T0172200.1
OG0000697	basmati10783-RA, basmati17114-RA, basmati18814-RA	sadri11865-RA, sadri20527-RA, sadri22160-RA	OsR498G0307212100, OsR498G0713634900	Os03t0797600.01, Os07t0182200.01	A2J10_03T0350300.1, A2J10_07T0043000.1, A2J10_09T0114600.1
OG0000698	basmati00876-RA, basmati01814-RA, basmati31508-RA	sadri03866-RA, sadri04892-RA, sadri12078-RA	OsR498G0204693700, OsR498G0917291500	Os02t0581300.01, Os02t0728300.00	A2J10_02T0232400.1, A2J10_02T0336400.1, A2J10_09T0090700.1
OG0000699	basmati05972-RA, basmati31545-RA, basmati31547-RA	sadri12105-RA, sadri12107-RA, sadri14974-RA	OsR498G0917271000, OsR498G0917272200	Os09t0368200.00, Os09t0368500.01	A2J10_03T0049100.1, A2J10_09T0087600.1, A2J10_09T0087700.1
OG0000700	basmati11722-RA, basmati22394-RA, basmati31595-RA	sadri12149-RA, sadri24421-RA	OsR498G0101429400, OsR498G0611688600	Os01t0588500.01, Os06t0168800.01, Os09t0361100.01	A2J10_01T0230800.1, A2J10_06T0033800.1, A2J10_09T0082800.1
OG0000701	basmati31604-RA, basmati31608-RA, basmati31617-RA, basmati31622-RA, basmati31649-RA	sadri12159-RA, sadri12161-RA, sadri12166-RA	OsR498G0917240010, OsR498G0917240400	Os09t0349700.01, Os09t0358100.00	A2J10_09T0078900.1
OG0000702	basmati00990-RA, basmati12517-RA, basmati21630-RA	sadri04777-RA, sadri29211-RA, sadri30014-RA	OsR498G0815102700	Os02t0601300.01, Os04t0486600.01, Os08t0126300.01	A2J10_02T0245000.1, A2J10_04T0136700.1, A2J10_08T0015800.1
OG0000703	basmati20764-RA, basmati21712-RA, basmati29572-RA	sadri27782-RA, sadri29940-RA	OsR498G0511327100	Os05t0385650.01, Os05t0558101.00, Os05t0558501.00, Os07t0662200.00, Os08t0137000.00	A2J10_02T0212800.1, A2J10_08T0021500.1
OG0000704	basmati15924-RA, basmati21884-RA	sadri06011-RA, sadri29778-RA	OsR498G0714274900, OsR498G1018699100, OsR498G1119667000	Os02t0807700.01, Os07t0472200.01, Os08t0159500.01	A2J10_07T0128400.1, A2J10_08T0033200.1, A2J10_11T0215400.1
OG0000705	basmati15505-RA, basmati21956-RA, basmati22930-RA, basmati22931-RA, basmati23413-RA	sadri15468-RA, sadri23283-RA, sadri28768-RA	OsR498G0100072600, OsR498G0102020700, OsR498G0611721400	Os02t0642850.01	A2J10_10T0008000.1
OG0000706	basmati21961-RA, basmati26766-RA, basmati35201-RA	sadri03729-RA, sadri09011-RA, sadri29709-RA	OsR498G0204766600	Os02t0746000.01, Os04t0643000.01, Os08t0170900.01	A2J10_02T0350200.1, A2J10_04T0251400.1, A2J10_08T0040800.1
OG0000707	basmati21999-RA, basmati22001-RA, basmati35153-RA	sadri08973-RA, sadri29673-RA	OsR498G0409347700, OsR498G0815301800, OsR498G0815302200	Os04t0637400.01, Os08t0175300.01, Os08t0175600.01	A2J10_04T0248000.1, A2J10_08T0044800.1
OG0000708	basmati03334-RA, basmati22023-RA, basmati35133-RA	sadri08952-RA, sadri29652-RA	OsR498G0102107000, OsR498G0409339700, OsR498G0815309600	Os01t0783200.01, Os04t0634700.01, Os08t0178700.01	A2J10_01T0365200.1, A2J10_08T0046500.1
OG0000709	basmati13607-RA, basmati15665-RA, basmati22084-RA	sadri06245-RA, sadri08883-RA, sadri29601-RA	OsR498G0815346100	Os04t0624000.01, Os07t0512200.01, Os08t0191600.01	A2J10_01T0450200.1, A2J10_07T0163000.1, A2J10_08T0054100.1
OG0000710	basmati22101-RA, basmati22102-RA, basmati22118-RA, basmati22119-RA	sadri29566-RA, sadri29583-RA, sadri29584-RA	OsR498G0815356200, OsR498G0815362200	Os08t0193900.01, Os08t0196200.01	A2J10_08T0055600.1, A2J10_11T0230300.1
OG0000711	basmati22181-RA	sadri29506-RA	OsR498G0202838200, OsR498G0409274100, OsR498G0815394600	Os02t0112900.00, Os04t0614500.01, Os04t0614600.01, Os08t0205900.01	A2J10_02T0009100.1, A2J10_04T0239200.1, A2J10_04T0239300.1, A2J10_08T0060000.1
OG0000712	basmati23171-RA, basmati23172-RA, basmati23174-RA	sadri23379-RA, sadri23382-RA, sadri23383-RA	OsR498G1222028700, OsR498G1222030200, OsR498G1222030800	Os12t0594700.00, Os12t0595200.00, Os12t0595300.01	A2J10_12T0163400.1
OG0000713	basmati11790-RA, basmati23387-RA, basmati31969-RA	sadri18183-RA, sadri23167-RA, sadri24488-RA	OsR498G0611660200, OsR498G1221885500	Os06t0158900.00, Os12t0562700.00	A2J10_06T0028400.1, A2J10_11T0032200.2, A2J10_12T0145200.1
OG0000714	basmati23567-RA, basmati23573-RA, basmati23574-RA, basmati23580-RA	sadri23009-RA, sadri23013-RA, sadri23014-RA, sadri23021-RA	OsR498G1221762100	Os12t0534700.01, Os12t0535300.00	A2J10_12T0133200.1, A2J10_12T0133900.1
OG0000715	basmati20012-RA, basmati20013-RA, basmati40348-RA	sadri12769-RA, sadri12771-RA	OsR498G0511295400, OsR498G0511296000, OsR498G0511296500	Os05t0550700.00, Os05t0550800.01	A2J10_05T0242600.1, A2J10_05T0242700.1, A2J10_11T0150700.2
OG0000716	basmati40294-RA, basmati40296-RA	sadri32146-RA, sadri32149-RA, sadri32153-RA	OsR498G1018022500, OsR498G1018023900, OsR498G1018024500	Os10t0108700.01, Os10t0108800.00	A2J10_10T0003300.1, A2J10_10T0003700.1, A2J10_10T0003800.1
OG0000717	basmati06271-RA, basmati16539-RA, basmati40314-RA	sadri15258-RA, sadri21089-RA, sadri32130-RA	OsR498G1018008200	Os03t0230500.01, Os03t0726200.01, Os10t0103800.01	A2J10_03T0058600.1, A2J10_03T0302200.1, A2J10_10T0002200.1
OG0000718	basmati00759-RA, basmati02577-RA, basmati30116-RA	sadri00704-RA, sadri04998-RA, sadri34656-RA	OsR498G0204130500	Os01t0886600.01, Os02t0293500.01, Os02t0564400.01	A2J10_01T0447000.1, A2J10_02T0132700.1, A2J10_02T0221000.2
OG0000719	basmati33589-RA, basmati33590-RA, basmati33592-RA	sadri36309-RA, sadri36310-RA	OsR498G0510500300, OsR498G0510504100, OsR498G0510508400	Os05t0325200.01, Os05t0326400.01, Os05t0327000.02	A2J10_05T0108400.1, A2J10_05T0109600.1
OG0000720	basmati14289-RA, basmati33622-RA, basmati39731-RA	sadri27047-RA, sadri36340-RA, sadri37431-RA	OsR498G0510482900, OsR498G0815646200	Os05t0319700.01, Os08t0285600.01	A2J10_02T0059600.1, A2J10_05T0105600.1, A2J10_05T0248400.1
OG0000721	basmati02850-RA, basmati19292-RA, basmati33809-RA	sadri00967-RA, sadri13456-RA, sadri36524-RA, sadri38525-RA	OsR498G0102338900, OsR498G0510322300	Os01t0850100.01, Os05t0287800.01, Os05t0452900.02	A2J10_05T0092300.4
OG0000722	basmati34925-RA, basmati34927-RA, basmati39757-RA	sadri25887-RA, sadri33812-RA, sadri37455-RA	OsR498G0100672200, OsR498G0203879600, OsR498G0306277800, OsR498G1018407500	NA	A2J10_05T0246100.1, A2J10_09T0044500.1, A2J10_09T0124800.1
OG0000723	basmati25139-RA, basmati30745-RA	sadri28415-RA, sadri37233-RA	OsR498G0612512000, OsR498G0612512400, OsR498G0816140400	Os04t0461300.01, Os06t0347700.00, Os08t0431900.00	A2J10_04T0075800.1, A2J10_04T0317900.1, A2J10_08T0148400.1
OG0000724	basmati25196-RA, basmati25197-RA, basmati25198-RA	sadri34874-RA, sadri34875-RA, sadri34876-RA	OsR498G0816105900, OsR498G0816107900, OsR498G0816108500	Os08t0423500.00, Os08t0423600.00, Os08t0424100.00	A2J10_08T0143200.1
OG0000725	basmati07823-RA, basmati19719-RA, basmati32720-RA	sadri07917-RA, sadri13049-RA, sadri35231-RA	OsR498G1221346100	Os05t0511400.01, Os10t0476100.00, Os12t0290100.01	A2J10_05T0215000.4, A2J10_10T0127300.1, A2J10_12T0077800.1
OG0000726	basmati16332-RA, basmati16333-RA, basmati16334-RA	sadri21285-RA, sadri21286-RA, sadri21287-RA	OsR498G0306872000, OsR498G0306872800	Os03t0699800.01, Os03t0700100.01, Os03t0700200.01	A2J10_03T0283700.3, A2J10_11T0086200.3
OG0000727	basmati01310-RA, basmati12958-RA, basmati17083-RA	sadri04432-RA, sadri20557-RA, sadri28793-RA	OsR498G0204430300	Os02t0650900.01, Os03t0794500.01, Os04t0543900.02	A2J10_02T0279500.1, A2J10_03T0347800.1, A2J10_04T0175700.1
OG0000728	basmati08607-RA, basmati08611-RA, basmati40261-RA	sadri09673-RA, sadri09677-RA, sadri36732-RA	OsR498G0306323800, OsR498G1171107200, OsR498G1171109800	Os03t0448200.00, Os11t0649900.00, Os11t0650700.00	A2J10_11T0218500.1
OG0000729	basmati12778-RA, basmati38180-RA	sadri19448-RA, sadri28963-RA	OsR498G0408348000, OsR498G0408348400	Os04t0369600.00, Os04t0371000.00, Os04t0371100.00	A2J10_04T0081200.1, A2J10_04T0081400.1, A2J10_04T0082000.1, A2J10_04T0082700.1
OG0000730	basmati38251-RA, basmati38252-RA, basmati38256-RA	sadri19382-RA, sadri19385-RA, sadri19386-RA	OsR498G0408241100, OsR498G0408244300	Os04t0353600.01, Os04t0354400.00, Os04t0354600.01	A2J10_02T0165300.1, A2J10_02T0165500.1
OG0000731	basmati03540-RA, basmati08522-RA, basmati41391-RA	sadri01625-RA, sadri08563-RA, sadri36268-RA	OsR498G0102006800, OsR498G1019236800	Os01t0752200.01, Os12t0264500.02	A2J10_01T0331900.1, A2J10_10T0189100.1, A2J10_12T0067200.4
OG0000732	basmati24623-RA, basmati32132-RA, basmati41413-RA	sadri18041-RA, sadri31851-RA, sadri36286-RA	OsR498G1119384600, OsR498G1220895400, OsR498G1221259900	Os11t0137300.01, Os12t0134200.01	A2J10_03T0394800.1, A2J10_11T0019900.1
OG0000733	basmati37693-RA, basmati37695-RA, basmati37697-RA	sadri20268-RA, sadri20270-RA	OsR498G0307313600, OsR498G0307314400	Os03t0830200.00, Os03t0830400.01, Os03t0830500.01	A2J10_03T0372800.1, A2J10_03T0372900.1, A2J10_03T0373000.1
OG0000734	basmati00666-RA, basmati37767-RA	sadri00819-RA, sadri05069-RA, sadri20199-RA	OsR498G0102414500, OsR498G0204091900, OsR498G0307339700	Os01t0870300.02, Os02t0550800.01, Os03t0838400.01	A2J10_02T0213800.1, A2J10_03T0377600.1
OG0000735	basmati37853-RA	sadri20121-RA	OsR498G0100937400, OsR498G0100940200, OsR498G0100940800, OsR498G0307368000	Os01t0358700.01, Os01t0359400.01, Os01t0359600.00, Os03t0848700.01, Os03t0849500.00	A2J10_01T0163600.1, A2J10_01T0163800.1
OG0000736	basmati02548-RA, basmati17375-RA, basmati24173-RA	sadri00675-RA, sadri13710-RA	OsR498G0102491600, OsR498G0509606200, OsR498G0510845100	Os01t0891000.01, Os05t0115900.01, Os05t0415700.01	A2J10_01T0453800.1, A2J10_05T0158500.1
OG0000737	basmati17532-RA	sadri25201-RA	OsR498G0100724000, OsR498G0509683700, OsR498G0509684100, OsR498G0713549700	Os01t0293900.00, Os05t0134400.02, Os05t0134800.00, Os07t0156200.00, Os07t0156910.00, Os07t0157600.00	A2J10_07T0026700.1
OG0000738	basmati17534-RA, basmati34248-RA, basmati34429-RA	sadri17609-RA, sadri17780-RA, sadri25205-RA	OsR498G0509688100	Os01t0293000.01, Os01t0323600.01, Os05t0135700.01	A2J10_01T0134600.1, A2J10_01T0149700.1, A2J10_05T0014600.1
OG0000739	basmati08632-RA, basmati17626-RA, basmati29545-RA	sadri07183-RA, sadri09699-RA, sadri25293-RA	OsR498G0714918300	Os05t0148600.01, Os07t0666900.01, Os11t0648000.01	A2J10_05T0026400.1, A2J10_07T0277000.1, A2J10_11T0216200.1
OG0000740	basmati07148-RA, basmati17691-RA, basmati29475-RA	sadri07247-RA, sadri16068-RA, sadri25354-RA	OsR498G0305918400	Os03t0341100.01, Os05t0155100.01, Os07t0674700.01	A2J10_03T0147100.1, A2J10_05T0031500.1, A2J10_07T0283500.1
OG0000741	basmati17711-RA, basmati17712-RA, basmati17714-RA, basmati17715-RA	sadri25375-RA	OsR498G0509776500, OsR498G0509780300, OsR498G0509781100	Os05t0157600.01, Os05t0158200.01, Os05t0158400.01	A2J10_05T0033400.1, A2J10_05T0033600.2
OG0000742	basmati17716-RA, basmati40838-RA, basmati40840-RA	sadri25376-RA, sadri34094-RA, sadri34096-RA	OsR498G0509781400	Os01t0332500.01, Os01t0332800.01, Os05t0158500.01	A2J10_01T0154000.1, A2J10_01T0154300.2, A2J10_05T0033700.1
OG0000743	basmati17737-RA, basmati17738-RA, basmati17742-RA	sadri25395-RA, sadri25396-RA, sadri25399-RA	OsR498G0509793900, OsR498G0509794300	Os05t0161200.01, Os05t0161500.01, Os05t0161800.01	A2J10_05T0035400.1, A2J10_05T0035500.1
OG0000744	basmati11810-RA, basmati11811-RA, basmati18063-RA, basmati39303-RA, basmati39304-RA, basmati39305-RA, basmati39314-RA	sadri17052-RA, sadri17053-RA, sadri17054-RA, sadri24507-RA, sadri24508-RA	OsR498G0611653300	NA	NA
OG0000745	basmati11056-RA, basmati11060-RA, basmati18123-RA	sadri23783-RA, sadri23787-RA, sadri25753-RA	OsR498G0510029500, OsR498G0612066600	Os05t0216950.00, Os06t0267900.01, Os06t0268500.00	A2J10_06T0096100.1, A2J10_06T0096400.1
OG0000746	basmati02016-RA, basmati24889-RA, basmati31864-RA	sadri00141-RA, sadri18285-RA, sadri31594-RA	OsR498G0102743100, OsR498G1119485200	Os01t0961200.01, Os11t0170300.01, Os12t0169400.01	A2J10_11T0040700.1, A2J10_12T0025900.1
OG0000747	basmati24884-RA, basmati31869-RA	sadri18280-RA, sadri31600-RA, sadri36356-RA	OsR498G0510474100, OsR498G1221017900	Os05t0317200.01, Os11t0169800.01, Os12t0168700.01	A2J10_05T0104000.1, A2J10_11T0040400.1, A2J10_12T0025500.1
OG0000748	basmati02728-RA, basmati24335-RA, basmati31909-RA	sadri00849-RA, sadri13553-RA, sadri18240-RA	OsR498G0102403100, OsR498G1119469900	Os01t0866800.01, Os05t0437900.01, Os12t0163400.01	A2J10_02T0294900.1, A2J10_05T0172700.1
OG0000749	basmati19603-RA, basmati24643-RA, basmati32101-RA	sadri13165-RA, sadri18069-RA, sadri31832-RA	OsR498G0511099700, OsR498G1119394100, OsR498G1220901700	Os05t0495600.00, Os12t0136900.00	A2J10_03T0393300.1, A2J10_11T0022200.1
OG0000750	basmati24466-RA, basmati24468-RA, basmati32294-RA	sadri17897-RA, sadri31998-RA	OsR498G1119322300, OsR498G1220843600, OsR498G1220844800	Os11t0116000.01, Os12t0115300.01, Os12t0115500.01	A2J10_11T0008900.1, A2J10_12T0002300.1
OG0000751	basmati11578-RA, basmati41066-RA	sadri30698-RA	NA	Os01t0513500.01, Os02t0500250.01, Os03t0235400.01	A2J10_01T0165900.1, A2J10_01T0182200.1, A2J10_02T0379300.1, A2J10_04T0051900.1, A2J10_08T0202200.1, A2J10_10T0062500.1, A2J10_10T0063400.1
OG0000752	basmati03592-RA, basmati03606-RA, basmati03607-RA, basmati41820-RA	sadri01678-RA, sadri01695-RA, sadri01697-RA	OsR498G0101968200, OsR498G0101968800, OsR498G0101976900	Os01t0740500.00, Os01t0740650.00, Os01t0743300.01	NA
OG0000753	basmati01916-RA, basmati11001-RA, basmati22637-RA, basmati22639-RA	sadri00044-RA, sadri02779-RA, sadri02781-RA, sadri23734-RA	OsR498G0612116600	Os01t0550800.01, Os01t0973100.01, Os06t0278000.00	A2J10_06T0102300.1
OG0000754	basmati03980-RA, basmati11799-RA, basmati37131-RA	sadri02058-RA, sadri02197-RA, sadri24498-RA	OsR498G0101682500	Os01t0655800.01, Os01t0681200.01, Os06t0158000.01	A2J10_01T0278300.2, A2J10_01T0295300.1, A2J10_06T0027800.1
OG0000755	basmati11861-RA, basmati11862-RA, basmati13960-RA	sadri24558-RA, sadri24559-RA, sadri27340-RA	OsR498G0612786600	Os06t0149700.00, Os06t0149900.01, Os06t0564400.00, Os06t0564500.01, Os06t0564700.01	A2J10_02T0092500.1
OG0000756	basmati11901-RA, basmati11903-RA, basmati11909-RA	sadri24593-RA, sadri24594-RA, sadri24599-RA	OsR498G0611614200, OsR498G0611616300, OsR498G0611617100	Os06t0144200.01, Os06t0144900.01	A2J10_06T0018400.1, A2J10_06T0018900.1
OG0000757	basmati11912-RA, basmati14077-RA, basmati14078-RA	sadri24602-RA, sadri27238-RA, sadri27239-RA	OsR498G0611613600	Os02t0209000.01, Os02t0209100.01, Os06t0143900.01	A2J10_02T0078700.2, A2J10_02T0078800.3, A2J10_06T0018200.1
OG0000758	basmati12221-RA, basmati14920-RA, basmati38683-RA	sadri05714-RA, sadri24900-RA, sadri26464-RA	OsR498G0202813500	Os02t0105200.01, Os06t0105400.02, Os07t0410100.01	A2J10_02T0003900.2, A2J10_06T0003500.1, A2J10_07T0103500.1
OG0000759	basmati07714-RA, basmati12393-RA, basmati34665-RA, basmati40078-RA	sadri07821-RA, sadri10595-RA, sadri29333-RA, sadri38358-RA	OsR498G0510159400, OsR498G1018850500	Os06t0190900.00, Os10t0460800.00	A2J10_11T0119100.1
OG0000760	basmati05526-RA, basmati07760-RA, basmati26238-RA	sadri03232-RA, sadri07860-RA, sadri14557-RA	OsR498G0305201500, OsR498G1018867600	Os02t0814700.01, Os03t0139100.00, Os10t0466700.01	A2J10_03T0032500.1, A2J10_03T0128100.1
OG0000761	basmati08255-RA	NA	OsR498G1019106500, OsR498G1019107900, OsR498G1019108300, OsR498G1019109300, OsR498G1019109700, OsR498G1019110300, OsR498G1070179700	Os10t0537800.01, Os10t0538200.01, Os10t0539200.00	A2J10_10T0164400.1, A2J10_10T0164500.1
OG0000762	basmati08393-RA	sadri08448-RA	OsR498G1019184400, OsR498G1019186200, OsR498G1019186800, OsR498G1019187400	Os10t0558200.00, Os10t0558400.00, Os10t0558700.02, Os10t0558750.01, Os10t0558900.01	A2J10_10T0180300.2, A2J10_11T0015200.1
OG0000763	basmati02175-RA, basmati29516-RA, basmati33044-RA	sadri00297-RA, sadri07210-RA, sadri34313-RA	OsR498G0100968800, OsR498G0714928600	Os01t0369300.02, Os01t0935500.01, Os07t0669700.01	A2J10_01T0168900.1, A2J10_07T0279600.1
OG0000764	basmati06175-RA, basmati07215-RA, basmati29556-RA	sadri07174-RA, sadri15171-RA, sadri16124-RA	OsR498G0305466600, OsR498G0305951300	Os03t0219200.01, Os03t0351500.01, Os07t0665200.01	A2J10_03T0152800.1, A2J10_04T0268800.1
OG0000765	basmati29662-RA, basmati29666-RA, basmati29682-RA	sadri07068-RA, sadri07083-RA, sadri07088-RA	OsR498G0714857400, OsR498G0714858600, OsR498G0714860400	Os07t0646300.02, Os07t0646600.01	A2J10_07T0262000.1, A2J10_07T0263100.1
OG0000766	basmati01013-RA, basmati02494-RA, basmati12551-RA	sadri00618-RA, sadri04756-RA, sadri29178-RA	OsR498G0102514900	Os01t0898900.01, Os02t0604300.01, Os04t0490600.01	A2J10_01T0458600.1, A2J10_02T0246900.1, A2J10_04T0139400.1
OG0000767	basmati12652-RA	sadri06545-RA, sadri08799-RA, sadri08800-RA, sadri29084-RA	OsR498G0409269500, OsR498G0714587400	Os04t0502300.01, Os04t0613600.00, Os07t0565000.01, Os07t0565100.00	A2J10_04T0147600.1, A2J10_04T0238600.1
OG0000768	basmati01191-RA, basmati12811-RA, basmati35442-RA	sadri03083-RA, sadri04572-RA, sadri09226-RA, sadri28930-RA	OsR498G0408926300, OsR498G0409475700	Os02t0631700.01, Os02t0830200.01, Os04t0524300.01, Os04t0673300.01	NA
OG0000769	basmati01289-RA, basmati01293-RA, basmati12934-RA	sadri04452-RA, sadri04457-RA, sadri28815-RA	OsR498G0408993800	Os02t0646500.01, Os02t0647900.01, Os04t0540600.01	A2J10_02T0277400.1, A2J10_02T0277900.1, A2J10_04T0173600.1
OG0000770	basmati01319-RA, basmati09503-RA, basmati12968-RA	sadri04421-RA, sadri10477-RA, sadri28783-RA	OsR498G0409015600, OsR498G1120151500	Os02t0652300.01, Os04t0545100.01, Os11t0483900.01	A2J10_02T0280100.1, A2J10_11T0126500.1
OG0000771	basmati13658-RA, basmati13662-RA	sadri08928-RA, sadri08931-RA, sadri08933-RA	OsR498G0409328500, OsR498G0409329100, OsR498G0409329700	Os04t0630300.01, Os04t0630600.00, Os04t0630800.01, Os04t0631000.00	A2J10_01T0011200.2
OG0000772	basmati13668-RA, basmati15564-RA	sadri06345-RA, sadri10268-RA	OsR498G0714482500, OsR498G1120293500	Os06t0696400.01, Os06t0696600.01, Os07t0529700.02, Os11t0539200.01	A2J10_01T0011000.1, A2J10_07T0173800.1, A2J10_11T0152600.1
OG0000773	basmati35253-RA, basmati35418-RA	sadri09054-RA, sadri09201-RA	OsR498G0409389600, OsR498G0409462200, OsR498G0409462700	Os04t0650000.03, Os04t0670200.02, Os04t0670500.01	A2J10_04T0231100.1, A2J10_04T0267600.1, A2J10_04T0278500.1
OG0000774	basmati04617-RA, basmati21341-RA, basmati35263-RA	sadri09064-RA, sadri28317-RA, sadri32688-RA	OsR498G0816202800	Os04t0650800.01, Os06t0655100.00, Os08t0447000.01	A2J10_04T0231800.1, A2J10_06T0249400.1, A2J10_08T0158200.1
OG0000775	basmati14343-RA, basmati35314-RA, basmati36373-RA	sadri09109-RA, sadri26996-RA, sadri35916-RA	OsR498G0203078800, OsR498G0409418900, OsR498G0815516200	Os02t0176900.00, Os04t0658000.02	A2J10_02T0055000.1, A2J10_04T0257700.1
OG0000776	basmati04295-RA, basmati14552-RA, basmati35327-RA	sadri09119-RA, sadri26809-RA, sadri32998-RA	OsR498G0202977900	Os02t0149800.01, Os04t0659500.02, Os06t0698300.01	A2J10_02T0035600.3, A2J10_04T0258900.1, A2J10_12T0005200.1
OG0000777	basmati04372-RA, basmati14505-RA, basmati35409-RA	sadri09192-RA, sadri26847-RA, sadri32915-RA	OsR498G0203003800	Os02t0158100.01, Os04t0669300.01, Os06t0687800.01	A2J10_02T0040100.1, A2J10_04T0267100.1, A2J10_06T0272600.1
OG0000778	basmati07020-RA, basmati34540-RA, basmati35485-RA	sadri09263-RA, sadri15944-RA, sadri17507-RA	OsR498G0100655600, OsR498G0305856200	Os01t0276700.01, Os03t0325000.00, Os04t0677500.01	A2J10_01T0121800.1, A2J10_03T0121400.1
OG0000779	basmati13742-RA, basmati20328-RA, basmati41153-RA	sadri02422-RA, sadri12476-RA, sadri38047-RA	OsR498G0101551700	Os01t0618200.01, Os02t0255100.01, Os05t0587100.01	A2J10_01T0253100.1, A2J10_02T0112800.1, A2J10_04T0307000.1
OG0000780	basmati05375-RA, basmati05376-RA, basmati13743-RA	sadri30782-RA, sadri30783-RA, sadri38048-RA	OsR498G0203347800, OsR498G0612666700	Os02t0255000.02, Os06t0527100.01, Os06t0527300.01	A2J10_02T0112700.1, A2J10_06T0185600.1
OG0000781	basmati03710-RA, basmati05231-RA, basmati13907-RA	sadri01802-RA, sadri27394-RA, sadri30646-RA	OsR498G0203271400, OsR498G0612749100	Os01t0723200.01, Os02t0229000.01, Os06t0555400.01	A2J10_01T0314700.1, A2J10_02T0093900.1
OG0000782	basmati14019-RA	sadri27284-RA, sadri27289-RA	OsR498G0203219100, OsR498G0203220300, OsR498G0203220700, OsR498G0261600500	Os02t0215500.01, Os02t0215700.01, Os02t0215900.01, Os02t0216000.00	A2J10_02T0083600.1, A2J10_02T0084000.1
OG0000783	basmati00230-RA, basmati14573-RA, basmati14590-RA	sadri05398-RA, sadri26775-RA, sadri26787-RA	OsR498G0202949000, OsR498G0202966300, OsR498G0203805900	Os02t0478900.00	A2J10_02T0031100.1, A2J10_02T0033800.1, A2J10_02T0173300.1
OG0000784	basmati14583-RA, basmati33003-RA	sadri25263-RA, sadri26778-RA, sadri34355-RA	OsR498G0100989200, OsR498G0202953100, OsR498G0509724700	Os01t0376700.01, Os02t0143100.01	A2J10_01T0173400.1, A2J10_02T0031700.1, A2J10_05T0024200.1
OG0000785	basmati09045-RA, basmati14810-RA, basmati14814-RA	sadri10102-RA, sadri26565-RA, sadri26567-RA	OsR498G0202854500, OsR498G1120393700	Os02t0118400.01, Os02t0119000.00, Os11t0572400.01	A2J10_02T0012200.1, A2J10_11T0170000.1
OG0000786	basmati14882-RA, basmati14892-RA	sadri26486-RA, sadri26495-RA, sadri26496-RA	OsR498G0202821800, OsR498G0202827700, OsR498G0202827900	Os02t0107600.01, Os02t0108400.00, Os02t0108800.01, Os02t0108900.00	A2J10_02T0006700.1
OG0000787	basmati26144-RA, basmati38416-RA	sadri04321-RA, sadri05882-RA	OsR498G0204364400	Os02t0629266.00, Os02t0666250.00, Os04t0521001.00, Os04t0559750.00, Os07t0448300.00, Os07t0448600.00, Os09t0541050.00, Os10t0481150.00	NA
OG0000788	basmati26343-RA, basmati26355-RA	sadri03328-RA, sadri03333-RA, sadri03336-RA, sadri39003-RA, sadri39008-RA, sadri39014-RA, sadri39017-RA, sadri39023-RA	OsR498G0204952800	Os02t0801255.00	A2J10_02T0397400.2
OG0000789	basmati20053-RA, basmati20064-RA, basmati26464-RA	sadri03445-RA, sadri12725-RA	OsR498G0204900900, OsR498G0511318900, OsR498G0511321900	Os02t0785800.01, Os05t0555800.00, Os05t0556900.01	A2J10_02T0386300.1, A2J10_05T0250200.1
OG0000790	basmati26522-RA, basmati26523-RA	sadri03492-RA	OsR498G0204874500, OsR498G0204874800, OsR498G0204877800	Os02t0778900.01, Os02t0779000.00, Os02t0779200.01, Os02t0780200.01	A2J10_02T0381300.1, A2J10_02T0381400.1, A2J10_02T0382300.1
OG0000791	basmati04853-RA, basmati08705-RA	sadri09773-RA, sadri09774-RA, sadri09775-RA, sadri09776-RA, sadri30286-RA	OsR498G1120583900, OsR498G1120584100, OsR498G1120584400	Os11t0633800.01	A2J10_11T0209700.1, A2J10_11T0209800.1
OG0000792	basmati08857-RA	sadri09923-RA	OsR498G0815940400, OsR498G1120484000, OsR498G1120484900, OsR498G1120485700	Os11t0604900.00, Os11t0605600.00, Os11t0606500.01, Os11t0606900.00	A2J10_03T0137700.1, A2J10_06T0097100.1, A2J10_11T0186100.1
OG0000793	basmati06267-RA, basmati09150-RA, basmati09162-RA	sadri10191-RA, sadri10203-RA, sadri15254-RA	OsR498G0305506000, OsR498G1120331000	Os03t0229600.01, Os11t0549655.01, Os11t0549695.01	A2J10_03T0058400.1, A2J10_11T0159300.1
OG0000794	basmati09223-RA	NA	OsR498G1120297100, OsR498G1120297500, OsR498G1120300300, OsR498G1120301900, OsR498G1120304700	Os11t0540600.01, Os11t0540800.00, Os11t0541600.00	A2J10_11T0153600.1, A2J10_11T0153700.1, A2J10_11T0154300.1, A2J10_11T0154600.1
OG0000795	basmati05610-RA, basmati25912-RA	sadri07719-RA, sadri14632-RA, sadri26057-RA	OsR498G0305235800, OsR498G1018810100	Os03t0149200.01, Os04t0181100.01, Os10t0445500.01	A2J10_05T0222800.1, A2J10_10T0114100.1, A2J10_12T0184900.1
OG0000796	basmati23730-RA	sadri14133-RA, sadri26868-RA	OsR498G0100445800, OsR498G0100532900, OsR498G0101741400, OsR498G0203472900, OsR498G0205059400, OsR498G0815897300, OsR498G1120385300, OsR498G1221546200	Os08t0198800.01	A2J10_11T0035100.1
OG0000797	basmati03677-RA, basmati23883-RA, basmati37335-RA	sadri01768-RA, sadri02367-RA, sadri13981-RA	OsR498G0101581000, OsR498G0510699300	Os01t0627500.01, Os01t0728300.01, Os05t0372300.01	A2J10_01T0316200.1, A2J10_05T0137300.2
OG0000798	basmati02152-RA, basmati23893-RA, basmati40716-RA	sadri00275-RA, sadri13971-RA, sadri14423-RA	OsR498G0102667300, OsR498G0305141300, OsR498G0510704100	Os01t0938900.01, Os03t0121700.01, Os05t0373700.01	A2J10_03T0014700.1
OG0000799	basmati20386-RA, basmati22737-RA, basmati24022-RA	sadri02858-RA, sadri12419-RA, sadri13843-RA	OsR498G0510777900, OsR498G0511451100	Os01t0534900.01, Os05t0393800.01, Os05t0594700.01	A2J10_01T0205300.2, A2J10_05T0148500.2
OG0000800	basmati00815-RA, basmati19351-RA, basmati21132-RA	sadri04949-RA, sadri13400-RA, sadri28122-RA	OsR498G0204155800, OsR498G0510990000, OsR498G0816327100	Os02t0572400.01, Os05t0460600.01, Os08t0481950.01	A2J10_12T0127900.1
OG0000801	basmati19590-RA, basmati40174-RA, basmati40175-RA	sadri13180-RA, sadri37534-RA, sadri37537-RA	OsR498G0511095500, OsR498G1018338500, OsR498G1018339300	Os05t0494000.01, Os10t0196100.00	A2J10_05T0204600.1, A2J10_06T0204900.1
OG0000802	basmati19927-RA, basmati22456-RA, basmati22458-RA	sadri02646-RA, sadri02648-RA	OsR498G0101400000, OsR498G0101400200, OsR498G0511263100	Os01t0579900.01, Os01t0580000.01, Os05t0539500.01	A2J10_01T0226100.1, A2J10_01T0226200.1
OG0000803	basmati04016-RA, basmati20097-RA, basmati39374-RA	sadri02097-RA, sadri12696-RA, sadri16985-RA	OsR498G0100378000, OsR498G0511334000	Os01t0206800.01, Os01t0674800.01, Os05t0560300.01	A2J10_01T0074600.2, A2J10_01T0290400.1
OG0000804	basmati20344-RA, basmati22282-RA, basmati37240-RA, basmati37241-RA	sadri02288-RA, sadri02500-RA	OsR498G0101626200, OsR498G0511434300	Os01t0604700.01, Os01t0641700.01, Os05t0589000.01	A2J10_01T0238400.1, A2J10_01T0269100.1
OG0000805	basmati15478-RA, basmati15479-RA, basmati15480-RA	sadri06409-RA, sadri06411-RA, sadri06412-RA, sadri06413-RA	OsR498G0714523600, OsR498G0714523900	Os07t0543600.00	A2J10_05T0017000.1, A2J10_05T0017100.1, A2J10_05T0017200.1
OG0000806	basmati15578-RA, basmati15580-RA, basmati15594-RA	sadri06322-RA, sadri06331-RA, sadri06332-RA	OsR498G0714474100, OsR498G0714474500	Os07t0525100.01, Os07t0527000.00	A2J10_07T0170900.1, A2J10_07T0172300.1, A2J10_07T0172500.1
OG0000807	basmati15813-RA	sadri06111-RA, sadri06298-RA	OsR498G0714341900, OsR498G0714442300, OsR498G0714443500	Os07t0491800.01, Os07t0519725.00, Os07t0520300.01	A2J10_07T0140000.1, A2J10_07T0140100.1, A2J10_07T0167400.1, A2J10_07T0167500.1
OG0000808	basmati02115-RA, basmati02116-RA, basmati02118-RA, basmati02119-RA	sadri00239-RA, sadri00242-RA, sadri00243-RA, sadri00244-RA	OsR498G0102688000	Os01t0945200.00, Os01t0945300.01, Os01t0945600.01	A2J10_08T0177200.1
OG0000809	basmati02423-RA, basmati04925-RA, basmati21032-RA	sadri00551-RA, sadri28025-RA, sadri30351-RA	OsR498G0612917400	Os01t0908700.01, Os06t0608800.01, Os08t0494300.01	A2J10_01T0468800.1, A2J10_06T0223000.1, A2J10_08T0187400.1
OG0000810	basmati05379-RA, basmati41150-RA, basmati41151-RA	sadri02419-RA, sadri02420-RA, sadri30785-RA	OsR498G0101552900, OsR498G0101553100	Os01t0618400.01, Os01t0618500.01, Os06t0526600.01	A2J10_01T0253300.1, A2J10_06T0185500.2
OG0000811	basmati20791-RA, basmati20848-RA, basmati35129-RA	sadri27850-RA, sadri34017-RA	OsR498G0816463100, OsR498G0816486000	Os03t0686050.00, Os08t0516550.00, Os08t0522700.00	A2J10_03T0276000.1, A2J10_08T0203100.1, A2J10_09T0023000.1
OG0000812	basmati04574-RA, basmati30738-RA	sadri36538-RA, sadri37239-RA	OsR498G0100961700, OsR498G0102000100, OsR498G0407942400, OsR498G0510750700	Os02t0550500.00, Os04t0195400.00, Os06t0661000.01, Os08t0337601.00	A2J10_03T0230700.1
OG0000813	basmati36709-RA, basmati36712-RA, basmati36713-RA	sadri17398-RA, sadri17402-RA	OsR498G0100596600, OsR498G0100597200, OsR498G0100598700	Os01t0261600.00, Os01t0261700.01, Os01t0262000.00	A2J10_01T0111800.1, A2J10_01T0112000.1
OG0000814	basmati39665-RA	NA	OsR498G1018575100, OsR498G1120371700, OsR498G1120374500	Os10t0375400.00, Os11t0565920.00, Os11t0567800.01	A2J10_10T0088400.1, A2J10_11T0163400.1, A2J10_11T0166700.1, A2J10_11T0167300.1, A2J10_11T0167400.1, A2J10_11T0167500.1
OG0000815	basmati39694-RA, basmati39699-RA	sadri37807-RA, sadri37812-RA	OsR498G1018470900, OsR498G1018590600, OsR498G1018591600, OsR498G1018592300	Os10t0379100.01, Os10t0380100.01	A2J10_10T0090500.1, A2J10_10T0090600.1, A2J10_10T0090800.1
OG0000816	basmati04210-RA, basmati04212-RA, basmati05019-RA	sadri30440-RA, sadri33077-RA	OsR498G0612874800, OsR498G0613280800	Os06t0707700.01, Os06t0707733.00, Os06t0707800.03	A2J10_06T0213600.1, A2J10_06T0289700.1, A2J10_06T0289800.2
OG0000817	basmati04218-RA, basmati04219-RA	sadri33071-RA	OsR498G0613273200, OsR498G0613273400, OsR498G0613277600, OsR498G0917661600	Os04t0517700.01, Os06t0705200.00, Os06t0706600.00, Os09t0471400.01	A2J10_06T0288400.1, A2J10_06T0289000.1
OG0000818	basmati04746-RA, basmati04747-RA, basmati04749-RA, basmati04750-RA	sadri32563-RA, sadri32564-RA, sadri32565-RA, sadri32567-RA	NA	Os06t0635700.01	A2J10_06T0236400.1, A2J10_06T0236500.1, A2J10_06T0236800.1, A2J10_06T0236900.1
OG0000819	basmati04828-RA, basmati04831-RA	sadri30263-RA, sadri30267-RA	OsR498G0612971600, OsR498G0612971800, OsR498G0612972800, OsR498G0917735400	Os06t0623200.01, Os06t0623300.01, Os06t0623600.01	A2J10_06T0230600.1, A2J10_06T0230800.1
OG0000820	basmati04919-RA	sadri27163-RA, sadri30346-RA	OsR498G0203160400, OsR498G0612919100, OsR498G0917692300	Os02t0198700.01, Os06t0609400.01, Os09t0479900.01	A2J10_02T0071300.1, A2J10_06T0220600.1, A2J10_06T0220700.1, A2J10_06T0223500.1
OG0000821	basmati05428-RA, basmati05430-RA, basmati05431-RA	sadri38568-RA, sadri38570-RA, sadri38571-RA	OsR498G0612600600, OsR498G0612604400, OsR498G0612608200, OsR498G0612611600	NA	A2J10_06T0179000.1, A2J10_06T0179100.1, A2J10_06T0179700.1
OG0000822	NA	NA	OsR498G0102758400, OsR498G0305395700, OsR498G0305397100, OsR498G0714641600	Os01t0966900.00, Os03t0197100.01, Os03t0197200.01, Os07t0582400.01, Os07t0582500.01	A2J10_01T0504900.1, A2J10_03T0051100.1, A2J10_03T0051200.1, A2J10_07T0204100.1
OG0000823	NA	NA	OsR498G0408226900, OsR498G1018964800, OsR498G1018998200	Os08t0110200.01, Os08t0248400.01, Os10t0493100.03, Os10t0495100.01, Os10t0497432.01, Os10t0501700.00	A2J10_08T0076400.2, A2J10_10T0139700.1, A2J10_10T0143300.1, A2J10_10T0143400.1
OG0000824	NA	NA	OsR498G0203563100, OsR498G0262099400, OsR498G0408675500, OsR498G0969163300, OsR498G1070165400, OsR498G1120733700	Os03t0204300.01, Os04t0429450.01, Os07t0631500.01, Os08t0561800.01, Os10t0413101.01, Os11t0258900.01, Os12t0166700.01	NA
OG0000825	NA	sadri35348-RA	OsR498G0407714700, OsR498G0511463600, OsR498G1119660900, OsR498G1119872600	Os04t0200700.01, Os11t0234001.01	A2J10_03T0089600.1, A2J10_05T0275000.4, A2J10_11T0092500.1, A2J10_11T0116200.1, A2J10_11T0208000.1, A2J10_12T0087800.1
OG0000826	NA	NA	OsR498G0408043200, OsR498G0408073100, OsR498G0408075100, OsR498G0408099900, OsR498G0408115800	Os04t0314100.00, Os04t0319700.00, Os04t0319800.01, Os04t0324100.01, Os04t0326100.00	A2J10_03T0188300.1, A2J10_03T0188400.1, A2J10_04T0066700.1
OG0000827	NA	NA	OsR498G0714515000, OsR498G0714517600, OsR498G0714517800, OsR498G0714518200, OsR498G0714518300, OsR498G0714519200, OsR498G0714520000	Os07t0541800.01, Os07t0541900.01, Os07t0542400.01, Os07t0542600.01	A2J10_05T0018300.1, A2J10_07T0178100.1
OG0000828	basmati08651-RA, basmati33910-RA, basmati33911-RA	sadri09715-RA, sadri35498-RA, sadri35499-RA	OsR498G0305999000, OsR498G0305999200	Os03t0363500.02, Os03t0363600.01, Os11t0643800.01	A2J10_11T0215100.1
OG0000829	basmati29732-RA, basmati33949-RA	sadri07019-RA, sadri11966-RA, sadri35535-RA	OsR498G0917388100	Os03t0367900.01, Os07t0639600.01, Os09t0396300.01	A2J10_03T0163900.1, A2J10_07T0252900.1, A2J10_09T0100700.1
OG0000830	basmati25610-RA, basmati37385-RA	sadri36765-RA	OsR498G0306315000, OsR498G0408292000, OsR498G0510295600, OsR498G0510557500, OsR498G1018361800, OsR498G1221593400	Os01t0201850.01, Os12t0443101.01	A2J10_01T0018700.1
OG0000831	basmati01638-RA, basmati26946-RA, basmati32798-RA, basmati37475-RA	sadri04056-RA, sadri32269-RA, sadri33274-RA, sadri35304-RA	OsR498G1221377800	Os10t0131550.00, Os12t0410000.00	A2J10_06T0146400.1
OG0000832	basmati06360-RA, basmati06361-RA, basmati37494-RA	sadri15345-RA, sadri15346-RA, sadri32287-RA	OsR498G0305550100, OsR498G1018106600	Os03t0242100.00, Os03t0242200.01, Os10t0135200.01	A2J10_03T0065000.1
OG0000833	basmati31186-RA, basmati31194-RA	sadri32441-RA, sadri32448-RA	OsR498G1018203500, OsR498G1018207700, OsR498G1018213000, OsR498G1018213300	Os01t0547000.01, Os10t0162832.01	A2J10_10T0030700.1, A2J10_10T0031400.1
OG0000834	basmati09402-RA, basmati21038-RA, basmati31243-RA	sadri10397-RA, sadri28031-RA, sadri32496-RA, sadri37650-RA	OsR498G1018237500	Os08t0493500.00, Os11t0485000.00, Os11t0504000.00	A2J10_10T0032300.1
OG0000835	basmati16588-RA, basmati31363-RA	sadri21041-RA, sadri37741-RA	OsR498G0100995500, OsR498G0306992200, OsR498G1018300100	Os03t0732200.01, Os10t0185200.00	A2J10_01T0160500.1, A2J10_03T0307400.1, A2J10_10T0043800.1
OG0000836	basmati25494-RA, basmati31393-RA, basmati31817-RA	sadri12322-RA, sadri35165-RA, sadri37773-RA	OsR498G0917147300	Os08t0374100.01, Os09t0321900.01, Os10t0190000.02	A2J10_09T0062400.1, A2J10_10T0046400.1
OG0000837	basmati23542-RA, basmati35892-RA	sadri09628-RA, sadri09629-RA, sadri23034-RA	OsR498G1120671100, OsR498G1221774900	Os11t0657000.01, Os11t0657100.01, Os12t0538800.01	A2J10_11T0225100.1, A2J10_12T0135300.1
OG0000838	basmati18532-RA, basmati23932-RA, basmati35913-RA, basmati35920-RA	sadri09649-RA, sadri09654-RA, sadri09661-RA, sadri09665-RA	OsR498G1120334800, OsR498G1120668800, OsR498G1221893600	Os11t0629566.00	NA
OG0000839	basmati26896-RA, basmati34424-RA, basmati39867-RA	sadri08871-RA, sadri21641-RA, sadri38185-RA	OsR498G0102460800, OsR498G0509693100, OsR498G0816352800	Os05t0365450.00, Os06t0669200.01	A2J10_07T0088800.1
OG0000840	basmati26949-RA, basmati33693-RA, basmati36668-RA	sadri05432-RA, sadri33278-RA, sadri36406-RA, sadri36712-RA	OsR498G0510430600, OsR498G0612406600	Os02t0472200.00, Os05t0309000.00, Os06t0474600.00	NA
OG0000841	basmati27010-RA, basmati38129-RA	sadri31206-RA, sadri33342-RA	OsR498G0306598600, OsR498G0612361200, OsR498G0613198100	Os03t0627100.00, Os06t0487700.00, Os06t0681900.00	A2J10_06T0166600.1, A2J10_06T0268800.1
OG0000842	basmati17265-RA, basmati27017-RA, basmati28237-RA	sadri16227-RA, sadri24945-RA	OsR498G0612359600	Os01t0110500.01, Os05t0100700.02, Os06t0488050.00	A2J10_01T0006200.1, A2J10_06T0167200.1, A2J10_07T0149800.1
OG0000843	basmati27128-RA, basmati35383-RA, basmati35384-RA	sadri09169-RA, sadri09170-RA, sadri33453-RA	OsR498G0409452300, OsR498G0612281500	Os06t0322400.00, Os06t0323100.01	A2J10_04T0264000.1, A2J10_06T0121800.1
OG0000844	basmati27176-RA	NA	OsR498G1120448500, OsR498G1120452600, OsR498G1120634200	Os05t0380850.00, Os06t0276750.00, Os06t0314425.00, Os11t0579300.01, Os11t0598200.01	A2J10_04T0229900.1, A2J10_11T0081900.1, A2J10_11T0215800.1
OG0000845	basmati00237-RA, basmati21527-RA, basmati37203-RA, basmati38841-RA	sadri02258-RA, sadri05391-RA, sadri30116-RA	OsR498G0203809600, OsR498G0713904800, OsR498G0815059100	Os01t0646800.01, Os02t0480200.01	NA
OG0000846	basmati38870-RA, basmati38871-RA, basmati38872-RA	sadri21739-RA, sadri21740-RA, sadri21742-RA	OsR498G0713887800, OsR498G0713888000, OsR498G0713888200	Os07t0249700.01, Os07t0249800.01	A2J10_07T0077400.1
OG0000847	basmati00634-RA, basmati19071-RA, basmati31717-RA, basmati41111-RA	sadri05094-RA, sadri12249-RA, sadri21913-RA, sadri38483-RA	OsR498G1221314400	Os09t0337500.01, Os12t0282400.01	A2J10_12T0074400.1
OG0000848	basmati01431-RA, basmati35585-RA, basmati36050-RA	sadri04293-RA, sadri09343-RA	OsR498G0409534300, OsR498G0916679400	Os02t0669700.01, Os04t0689700.01, Os09t0111800.01	A2J10_02T0291700.1, A2J10_04T0323400.1
OG0000849	basmati32987-RA, basmati36240-RA, basmati39193-RA	sadri18380-RA, sadri34366-RA, sadri36222-RA	NA	Os01t0379101.01, Os11t0185800.01, Os12t0245800.01	A2J10_01T0175200.2, A2J10_11T0050200.2, A2J10_12T0063500.2
OG0000850	basmati33372-RA, basmati33383-RA, basmati33384-RA	sadri18590-RA, sadri18599-RA, sadri18600-RA	NA	Os11t0222800.00, Os11t0224200.00, Os11t0224301.00	A2J10_02T0219100.1, A2J10_03T0037500.1, A2J10_08T0052300.1
OG0000851	basmati28744-RA, basmati36148-RA, basmati40929-RA	sadri18808-RA, sadri19629-RA, sadri36130-RA	OsR498G1119771200	Os11t0267400.01, Os12t0230100.01	A2J10_04T0102100.3, A2J10_11T0083200.1, A2J10_12T0055300.2
OG0000852	basmati22807-RA, basmati30326-RA, basmati36222-RA	sadri02912-RA, sadri34460-RA, sadri38406-RA	OsR498G0203601400, OsR498G0407482700	Os01t0523800.00, Os02t0328500.00, Os04t0590366.00, Os11t0205200.00	NA
OG0000853	basmati07543-RA, basmati27790-RA	NA	OsR498G0100612800, OsR498G0101039400, OsR498G0102678600, OsR498G0305733000, OsR498G0306270300, OsR498G0815554800, OsR498G0816573800, OsR498G1018441400, OsR498G1120457400, OsR498G1120703200	NA	NA
OG0000854	basmati07779-RA, basmati07782-RA, basmati23650-RA, basmati27981-RA	sadri07876-RA, sadri07880-RA, sadri14206-RA, sadri16490-RA	OsR498G0100152900, OsR498G0306945600, OsR498G0510544200	Os05t0336200.00	NA
OG0000855	basmati28045-RA, basmati28047-RA, basmati28049-RA	sadri16433-RA, sadri16434-RA, sadri16436-RA	OsR498G0100123400, OsR498G0100124200	Os01t0136000.00, Os01t0136100.01, Os01t0136200.01	A2J10_01T0027600.1
OG0000856	basmati28134-RA, basmati28135-RA	sadri16339-RA, sadri16341-RA, sadri16342-RA	OsR498G0100081000, OsR498G0100081600	Os01t0124100.01, Os01t0124200.02, Os01t0124401.01	A2J10_01T0017100.1, A2J10_01T0017200.1
OG0000857	basmati23009-RA, basmati38040-RA, basmati38044-RA	sadri31282-RA, sadri31287-RA	OsR498G0306651200, OsR498G0306653400, OsR498G1222105200, OsR498G1222105600	Os03t0642900.00, Os03t0643250.00, Os12t0615500.01	NA
OG0000858	basmati06090-RA, basmati23257-RA, basmati30418-RA	sadri15087-RA, sadri23301-RA, sadri31093-RA	OsR498G0305434000, OsR498G1221949800	Os03t0208500.01, Os12t0581600.01	A2J10_01T0427100.1, A2J10_12T0156400.1
OG0000859	basmati41580-RA	sadri00614-RA, sadri38649-RA, sadri38669-RA	OsR498G0101174800, OsR498G0160605700, OsR498G0714279400	Os01t0533000.00, Os01t0533500.01, Os02t0832500.01, Os03t0128100.01, Os06t0728800.01	NA
OG0000860	basmati11174-RA, basmati28740-RA, basmati33022-RA	sadri19633-RA, sadri23897-RA	OsR498G0100979200, OsR498G0408464800, OsR498G0611994900	Os04t0397901.01, Os06t0247200.00	A2J10_04T0102500.1, A2J10_06T0085200.1
OG0000861	basmati02427-RA, basmati09523-RA, basmati28888-RA	sadri00556-RA, sadri10495-RA, sadri19495-RA	OsR498G0102546400, OsR498G0408380900	Os01t0908100.01	A2J10_01T0468400.1, A2J10_04T0086200.1, A2J10_11T0124600.1
OG0000862	basmati09773-RA, basmati09777-RA, basmati40451-RA	sadri05673-RA, sadri10901-RA, sadri10905-RA	OsR498G0917931100, OsR498G0969420600	Os09t0554300.01, Os09t0555100.00	A2J10_09T0201600.1, A2J10_09T0201900.1
OG0000863	basmati02493-RA, basmati10103-RA, basmati37820-RA	sadri00617-RA, sadri11214-RA, sadri20150-RA	NA	Os01t0899000.01, Os03t0844100.01, Os09t0513600.01	A2J10_01T0458700.1, A2J10_03T0381100.1, A2J10_09T0175600.1
OG0000864	basmati10223-RA, basmati20843-RA	sadri11330-RA, sadri27846-RA, sadri33008-RA	OsR498G0917750600	Os06t0698748.02, Os08t0516900.01, Os09t0499000.01	A2J10_06T0279100.1, A2J10_08T0203500.1, A2J10_09T0167000.1
OG0000865	basmati10227-RA, basmati23505-RA, basmati29706-RA	sadri07047-RA, sadri11334-RA, sadri23059-RA	OsR498G0917747400, OsR498G1221807500	Os09t0498500.00, Os12t0543600.00	A2J10_09T0166700.1, A2J10_12T0137100.1
OG0000866	basmati10259-RA, basmati10260-RA, basmati10261-RA	sadri11371-RA, sadri11372-RA, sadri11373-RA	OsR498G0917733800, OsR498G0917734400	Os09t0491788.01, Os09t0491820.01, Os09t0491822.00, Os09t0491852.01	NA
OG0000867	basmati10771-RA	sadri11855-RA	OsR498G0100736400, OsR498G0202947900, OsR498G0306852400, OsR498G0409509300, OsR498G0511404600, OsR498G0917468500, OsR498G1220866800	Os03t0608700.01, Os05t0580550.00, Os08t0106700.00	NA
OG0000868	basmati10873-RA, basmati11111-RA, basmati25165-RA	sadri11938-RA, sadri23837-RA, sadri34843-RA	OsR498G0204713400, OsR498G0816119300, OsR498G0917407900	Os02t0732600.01, Os06t0258000.01, Os09t0401000.01	NA
OG0000869	basmati31507-RA, basmati41339-RA	sadri12077-RA, sadri34036-RA	OsR498G0916776000, OsR498G0917291800, OsR498G0917292200	Os09t0237600.01, Os09t0372800.01, Os09t0372900.02	A2J10_09T0016700.1, A2J10_09T0090800.1
OG0000870	basmati31629-RA, basmati31633-RA, basmati31634-RA	sadri12176-RA, sadri12179-RA, sadri12182-RA	OsR498G0917228900, OsR498G0917230300, OsR498G0917230700	Os09t0353700.00, Os09t0354100.00	A2J10_11T0100100.1
OG0000871	basmati21543-RA, basmati38221-RA, basmati38223-RA	sadri19412-RA, sadri19415-RA, sadri30100-RA	OsR498G0408279200, OsR498G0408287300	Os08t0114300.01	A2J10_04T0074500.1, A2J10_04T0074700.1, A2J10_08T0010000.1
OG0000872	basmati13635-RA, basmati21704-RA, basmati22062-RA	sadri08912-RA, sadri29621-RA	OsR498G0815133600, OsR498G0815332900	Os04t0627000.02, Os08t0136100.01	A2J10_01T0452400.1, A2J10_08T0021100.2, A2J10_08T0050600.1
OG0000873	basmati21744-RA, basmati21745-RA, basmati21746-RA	sadri29914-RA, sadri29915-RA	OsR498G0815146600, OsR498G0815146800	Os08t0140600.00, Os08t0140700.00, Os08t0141000.00	A2J10_08T0023700.1, A2J10_08T0023900.1
OG0000874	basmati21824-RA, basmati21826-RA, basmati30112-RA	sadri29831-RA, sadri29832-RA, sadri34661-RA	OsR498G0203461200, OsR498G0815207800, OsR498G0815208400	Os02t0292800.01, Os08t0153900.01	A2J10_08T0029500.1
OG0000875	basmati14436-RA, basmati23073-RA	sadri23473-RA, sadri26907-RA	OsR498G0203040300, OsR498G0203040500, OsR498G1222079400	Os02t0167000.00, Os02t0167100.01, Os12t0608600.02	A2J10_02T0047000.1, A2J10_12T0170500.1
OG0000876	basmati16879-RA, basmati18440-RA, basmati23159-RA	sadri20754-RA, sadri22510-RA, sadri23394-RA	OsR498G1222033700	Os03t0769400.01, Os07t0123500.01, Os12t0596600.01	A2J10_03T0331200.1, A2J10_07T0014200.1
OG0000877	basmati07528-RA, basmati16040-RA, basmati23267-RA	sadri07642-RA, sadri21578-RA, sadri23289-RA	OsR498G1221943900	Os03t0657000.01, Os10t0432300.01, Os12t0580300.01	A2J10_03T0256800.1, A2J10_12T0155300.1
OG0000878	basmati23423-RA, basmati23426-RA, basmati23427-RA	sadri23132-RA, sadri23134-RA, sadri23137-RA	OsR498G1221868900, OsR498G1221870300	Os12t0557900.00, Os12t0558400.01	A2J10_02T0027300.1, A2J10_02T0028000.1
OG0000879	basmati29125-RA, basmati29127-RA, basmati29128-RA	sadri10504-RA, sadri22795-RA, sadri22796-RA	OsR498G1170812100, OsR498G1221651400	Os12t0491800.01	A2J10_03T0226200.1, A2J10_12T0117100.1, A2J10_12T0117300.1
OG0000880	basmati29254-RA, basmati29257-RA, basmati41924-RA, basmati41925-RA, basmati41929-RA	sadri22682-RA, sadri22683-RA, sadri22685-RA	OsR498G1221570200, OsR498G1221571800	NA	A2J10_12T0108800.1, A2J10_12T0109300.1
OG0000881	basmati29285-RA, basmati29287-RA, basmati29288-RA	sadri37621-RA, sadri37623-RA, sadri37626-RA	OsR498G1221544200, OsR498G1221546000	Os12t0458100.01, Os12t0459100.00	A2J10_12T0106700.1, A2J10_12T0107200.1
OG0000882	basmati20692-RA, basmati30189-RA	sadri27708-RA, sadri27710-RA, sadri34593-RA	OsR498G0203510100, OsR498G0816525300	Os02t0305700.01, Os08t0534200.01, Os08t0534900.01	A2J10_02T0142300.3, A2J10_08T0215700.1
OG0000883	basmati29429-RA, basmati33672-RA	sadri07282-RA, sadri36389-RA	OsR498G0510444600, OsR498G0714966500, OsR498G0714966700	Os05t0312000.01, Os07t0681500.01, Os07t0681600.01	A2J10_05T0102500.1, A2J10_07T0287200.1
OG0000884	basmati25202-RA, basmati25203-RA, basmati36725-RA	sadri17388-RA, sadri34881-RA	OsR498G0510532300, OsR498G0816104600, OsR498G0816106800, OsR498G0816107000	Os01t0259900.00, Os08t0422600.00	A2J10_01T0110200.1
OG0000885	basmati25331-RA, basmati27470-RA	sadri35009-RA, sadri35011-RA	OsR498G0408082300, OsR498G0816045500, OsR498G0816045900, OsR498G0816046100, OsR498G0816046500	Os04t0321500.00, Os08t0404200.00, Os08t0404300.01	NA
OG0000886	basmati00602-RA, basmati12184-RA, basmati25548-RA	sadri05117-RA, sadri24867-RA, sadri33842-RA, sadri38594-RA	NA	Os02t0540000.01, Os06t0109801.00, Os08t0368333.00	A2J10_01T0226900.1, A2J10_02T0206800.1
OG0000887	basmati25622-RA, basmati25632-RA, basmati38651-RA	sadri37399-RA, sadri38224-RA, sadri38225-RA, sadri38232-RA	OsR498G0815873600	Os08t0348300.00, Os08t0352100.00, Os08t0353700.01	A2J10_08T0111600.1
OG0000888	basmati32842-RA	NA	OsR498G0101173100, OsR498G0613133300, OsR498G0713501300, OsR498G0714088300, OsR498G0815527000, OsR498G0815757700, OsR498G1018216300, OsR498G1018355400	Os01t0287400.01, Os02t0818601.00, Os11t0672600.01	NA
OG0000889	basmati09514-RA, basmati30845-RA, basmati32850-RA	sadri10489-RA, sadri35361-RA, sadri37138-RA	OsR498G1221425300	Os11t0481200.01, Os12t0425600.01	A2J10_06T0125700.1, A2J10_11T0125100.1, A2J10_12T0089800.3
OG0000890	basmati04978-RA, basmati16085-RA, basmati27533-RA, basmati32593-RA, basmati41471-RA	sadri21527-RA, sadri21715-RA, sadri30402-RA	OsR498G0306739200, OsR498G0815769900	NA	A2J10_03T0262100.1, A2J10_07T0081600.1
OG0000891	basmati11867-RA, basmati11872-RA, basmati16222-RA	sadri21390-RA, sadri24563-RA, sadri24567-RA	OsR498G0306812100, OsR498G0611627300	Os03t0683800.01, Os06t0148200.01	A2J10_03T0274600.1, A2J10_06T0021400.1
OG0000892	basmati16339-RA, basmati18622-RA	sadri21280-RA, sadri22338-RA	OsR498G0306875700, OsR498G0713546500	Os03t0700800.01, Os07t0155600.01, Os07t0156732.01, Os07t0157401.01	A2J10_03T0284600.1, A2J10_07T0026600.1
OG0000893	basmati16780-RA, basmati16783-RA, basmati16784-RA	sadri20841-RA, sadri20846-RA	OsR498G0307072300, OsR498G0307073400, OsR498G0307074000	Os03t0757200.01	A2J10_03T0323500.1, A2J10_03T0323700.1, A2J10_03T0323800.1
OG0000894	basmati27431-RA, basmati27433-RA, basmati27435-RA, basmati27437-RA, basmati27438-RA	sadri19207-RA, sadri19212-RA	OsR498G0408014500, OsR498G0408017100	Os04t0307500.01	A2J10_04T0063500.1, A2J10_04T0064000.1
OG0000895	basmati21070-RA, basmati34555-RA, basmati41401-RA	sadri17492-RA, sadri27858-RA, sadri28061-RA, sadri36276-RA	OsR498G0306325700, OsR498G0407547200, OsR498G0816357500, OsR498G0916973200, OsR498G0916973400	NA	NA
OG0000896	basmati00101-RA, basmati00251-RA, basmati29840-RA, basmati37622-RA	sadri05378-RA, sadri05496-RA, sadri06925-RA, sadri20334-RA	NA	Os03t0822100.01, Os07t0624100.00, Os09t0513900.01	A2J10_03T0367400.1
OG0000897	basmati13656-RA, basmati18301-RA, basmati37966-RA	sadri08926-RA, sadri20011-RA, sadri22638-RA	OsR498G0409327400, OsR498G0713369200	Os04t0629700.02, Os07t0105700.01	A2J10_04T0254200.1, A2J10_07T0002100.1
OG0000898	basmati17688-RA, basmati37350-RA	sadri02379-RA, sadri25351-RA	OsR498G0101575300, OsR498G0509767100, OsR498G0509767300	Os01t0625200.01, Os05t0154700.01, Os05t0154800.01	A2J10_01T0258400.1, A2J10_05T0031200.1
OG0000899	basmati01772-RA, basmati17787-RA	sadri03912-RA, sadri25439-RA, sadri28002-RA	OsR498G0204672100, OsR498G0509820600, OsR498G0816386000	Os02t0722300.01, Os05t0168500.01, Os08t0496900.01	A2J10_02T0332300.1
OG0000900	basmati17886-RA, basmati19969-RA, basmati22714-RA, basmati39691-RA	sadri02840-RA, sadri12814-RA, sadri25533-RA, sadri37816-RA	OsR498G0203777800, OsR498G0511276500	Os01t0540400.00, Os01t0554150.00	NA
OG0000901	basmati17888-RA, basmati19699-RA	sadri11164-RA, sadri25535-RA	OsR498G0102010300, OsR498G0612763000	Os01t0753400.01, Os03t0400000.00, Os05t0509101.00, Os11t0178200.00	A2J10_01T0333000.1, A2J10_02T0339700.1
OG0000902	basmati07860-RA, basmati18353-RA, basmati22480-RA, basmati25703-RA, basmati31903-RA	sadri18247-RA, sadri22601-RA, sadri37944-RA	OsR498G1018918700	Os10t0480900.00	A2J10_04T0042100.1, A2J10_07T0006500.1
OG0000903	basmati24631-RA, basmati31056-RA, basmati32115-RA	sadri18056-RA, sadri31844-RA, sadri36908-RA	OsR498G1119390700, OsR498G1220897500	Os11t0138700.01, Os12t0135200.01	A2J10_03T0394300.1, A2J10_11T0021000.1
OG0000904	basmati36608-RA, basmati36624-RA, basmati36626-RA	sadri36650-RA, sadri36665-RA, sadri36667-RA	OsR498G1018449400, OsR498G1018459800	Os10t0326900.00, Os10t0327000.00	A2J10_10T0067800.1, A2J10_10T0069500.1
OG0000905	basmati06912-RA, basmati11108-RA, basmati11110-RA, basmati11160-RA	sadri15846-RA, sadri23834-RA, sadri23836-RA, sadri23884-RA	OsR498G0612035900	Os06t0258500.00	A2J10_03T0112000.1, A2J10_06T0090900.1
OG0000906	basmati11263-RA	sadri23986-RA	OsR498G0101278400, OsR498G0204398200, OsR498G0204883800, OsR498G0305201000, OsR498G0611945300, OsR498G1019228300, OsR498G1220811900	Os06t0232700.01	A2J10_06T0075600.1, A2J10_06T0075800.1
OG0000907	basmati12055-RA, basmati13179-RA	sadri24746-RA, sadri28579-RA	OsR498G0204514000, OsR498G0611555700	Os02t0675700.01, Os04t0570800.01, Os06t0128100.01	A2J10_02T0301800.1, A2J10_04T0205700.1, A2J10_06T0151200.1
OG0000908	basmati05760-RA, basmati07384-RA	sadri07514-RA, sadri14776-RA, sadri24004-RA	OsR498G0305295700, OsR498G0611936300, OsR498G0917536100	Os03t0169500.01, Os10t0406400.00	A2J10_01T0344800.1, A2J10_10T0102600.1
OG0000909	basmati05699-RA, basmati07460-RA	sadri07579-RA, sadri14717-RA	OsR498G0305273100, OsR498G0307029300, OsR498G1018731500	Os03t0162200.01, Os03t0743400.01, Os10t0418000.01	A2J10_04T0187600.1, A2J10_10T0014300.1
OG0000910	basmati07613-RA, basmati32921-RA	sadri07726-RA, sadri26110-RA, sadri34424-RA	OsR498G1018813200	Os01t0391500.01, Os04t0169300.01, Os10t0446600.01	A2J10_01T0180500.2, A2J10_04T0019900.1, A2J10_10T0114900.4
OG0000911	basmati03739-RA, basmati05582-RA, basmati07677-RA	sadri01830-RA, sadri07789-RA, sadri14605-RA	OsR498G1018839000	Os01t0719100.02, Os10t0456800.01	A2J10_01T0311900.1, A2J10_03T0037000.1, A2J10_10T0121000.1
OG0000912	basmati07705-RA, basmati12664-RA, basmati12665-RA, basmati14279-RA	sadri27056-RA, sadri29071-RA, sadri29072-RA	OsR498G0408851000	Os01t0778900.01, Os01t0779201.00, Os04t0504200.01	A2J10_04T0148600.1
OG0000913	basmati07942-RA, basmati07943-RA	sadri08035-RA, sadri08036-RA, sadri08037-RA	OsR498G1018957400, OsR498G1018957600, OsR498G1018957900	Os10t0490800.00, Os10t0490900.00, Os10t0491000.01	A2J10_10T0137200.1
OG0000914	basmati01263-RA, basmati08047-RA, basmati12882-RA	sadri04488-RA, sadri08133-RA, sadri28865-RA	OsR498G0408961100	Os02t0641800.02, Os04t0533000.01, Os10t0503700.01	A2J10_02T0274400.1, A2J10_10T0144800.1
OG0000915	basmati08244-RA, basmati40736-RA	sadri08317-RA, sadri14440-RA	OsR498G0305149800, OsR498G1019099800, OsR498G1019100000	Os03t0123600.01, Os10t0535800.01, Os10t0535900.00	A2J10_03T0015800.1, A2J10_10T0163000.1
OG0000916	basmati29680-RA, basmati29686-RA, basmati29692-RA	sadri07060-RA, sadri07065-RA, sadri07069-RA	OsR498G0714849100, OsR498G0714850700, OsR498G0714851500	Os07t0644700.00, Os07t0644900.00	A2J10_07T0262200.1
OG0000917	basmati12467-RA, basmati12468-RA, basmati12469-RA	sadri29260-RA, sadri29262-RA	OsR498G0408772500, OsR498G0408772900, OsR498G0408773100	Os04t0480900.01, Os04t0481000.00, Os04t0481200.01	A2J10_04T0132700.1
OG0000918	basmati12496-RA, basmati12497-RA, basmati12499-RA, basmati12518-RA	sadri29210-RA, sadri29230-RA, sadri29231-RA	OsR498G0408783700, OsR498G0408783900	NA	A2J10_04T0135000.1, A2J10_04T0135100.1, A2J10_04T0136800.1
OG0000919	basmati12946-RA, basmati26102-RA, basmati31000-RA	sadri03094-RA, sadri36525-RA	OsR498G0205044600	Os02t0828566.01, Os03t0422702.00, Os04t0542302.00, Os10t0359801.00	A2J10_02T0418200.2, A2J10_10T0086500.1
OG0000920	basmati13530-RA, basmati18957-RA, basmati18962-RA	sadri08806-RA, sadri22020-RA, sadri22025-RA	OsR498G0713699200	Os07t0199000.01, Os07t0200500.00	A2J10_04T0239000.1, A2J10_07T0054300.1, A2J10_07T0054900.1
OG0000921	basmati13558-RA, basmati18517-RA	sadri08833-RA, sadri22441-RA, sadri29987-RA	OsR498G0409288100	Os04t0618200.01, Os07t0139400.01, Os08t0129700.01	A2J10_04T0241300.2, A2J10_07T0019600.2, A2J10_08T0018100.2
OG0000922	basmati13736-RA, basmati35221-RA, basmati38763-RA	sadri05782-RA, sadri09030-RA, sadri38042-RA	OsR498G0203351800, OsR498G0409370100	Os02t0255700.01, Os04t0645100.01, Os07t0421866.00	A2J10_04T0253200.1
OG0000923	basmati35316-RA, basmati36370-RA	sadri08720-RA, sadri09110-RA, sadri35913-RA	OsR498G0409229200	Os04t0603400.01, Os04t0658200.01, Os08t0241300.01	A2J10_04T0224700.1, A2J10_04T0258000.1, A2J10_08T0072500.1
OG0000924	basmati35576-RA, basmati35577-RA, basmati35578-RA	sadri09333-RA, sadri09335-RA, sadri09336-RA	OsR498G0409530600, OsR498G0409530800	Os04t0688500.01, Os04t0688600.01, Os04t0689000.01	A2J10_04T0291700.1
OG0000925	basmati05077-RA, basmati14022-RA, basmati14027-RA	sadri27280-RA, sadri30487-RA	OsR498G0203217600, OsR498G0203218700, OsR498G0612840200	Os02t0214900.01, Os02t0215200.02, Os06t0583400.01	A2J10_02T0083100.1
OG0000926	basmati14094-RA	sadri27222-RA	OsR498G0203191000, OsR498G0203191700, OsR498G0203192600	Os02t0206700.01, Os02t0207100.01, Os02t0207400.00	A2J10_02T0076800.1, A2J10_02T0077000.1, A2J10_02T0077100.1, A2J10_02T0077200.1
OG0000927	basmati14533-RA, basmati20210-RA, basmati37162-RA	sadri02219-RA, sadri12587-RA	OsR498G0101665700, OsR498G0511380000	Os01t0652600.01, Os02t0151600.00, Os05t0573700.01	A2J10_01T0275700.1, A2J10_05T0261500.1
OG0000928	basmati04247-RA, basmati14597-RA, basmati20811-RA	sadri26767-RA, sadri27818-RA, sadri33044-RA	NA	Os02t0141100.00, Os06t0702600.01, Os08t0520550.01	A2J10_02T0030800.1, A2J10_06T0282300.1, A2J10_08T0206200.1
OG0000929	basmati14765-RA, basmati40561-RA, basmati40684-RA	sadri14316-RA, sadri14390-RA, sadri26609-RA	OsR498G0202873300, OsR498G0305096900	Os02t0123100.01	A2J10_02T0016400.1, A2J10_03T0006400.1, A2J10_03T0012400.2
OG0000930	basmati01062-RA, basmati26438-RA	sadri03419-RA, sadri04706-RA, sadri24294-RA	OsR498G0204913400, OsR498G0611747100	Os02t0610600.01, Os02t0789400.01, Os06t0187900.01	A2J10_02T0253000.2, A2J10_02T0388400.1
OG0000931	basmati26558-RA, basmati40603-RA	sadri03526-RA, sadri14354-RA	OsR498G0204856200, OsR498G0305113000	Os02t0774300.01, Os03t0113700.01, Os09t0491772.01	A2J10_02T0377400.1, A2J10_03T0009400.1, A2J10_09T0164100.1
OG0000932	basmati26652-RA, basmati26654-RA	sadri03618-RA, sadri03619-RA	OsR498G0101916100, OsR498G0204819400, OsR498G0204819600, OsR498G0204819800	Os01t0722800.00, Os02t0761900.01, Os02t0762100.01	A2J10_02T0368600.1
OG0000933	basmati06038-RA, basmati08700-RA	sadri06600-RA, sadri09767-RA, sadri15037-RA	OsR498G0714613100, OsR498G1120588100	Os03t0202001.01, Os07t0573100.01, Os11t0634800.00	A2J10_04T0127200.1, A2J10_11T0210400.1
OG0000934	basmati09139-RA, basmati09144-RA, basmati09147-RA	sadri10188-RA	OsR498G1120332600, OsR498G1120333300, OsR498G1120334900	Os11t0550100.01, Os11t0550500.01	A2J10_11T0160000.1, A2J10_11T0160500.1, A2J10_11T0160600.1
OG0000935	basmati04547-RA, basmati09240-RA	sadri10260-RA, sadri32750-RA	OsR498G0613121600, OsR498G1120296000, OsR498G1120296600	Os06t0664100.01, Os11t0539800.01, Os11t0540100.01	A2J10_06T0257100.2, A2J10_11T0153000.1
OG0000936	basmati09540-RA	sadri10506-RA	OsR498G0816200000	Os02t0231600.01, Os03t0643050.00, Os04t0401400.01, Os06t0481850.00, Os07t0116050.00, Os08t0106900.00, Os09t0122100.00, Os10t0468250.00, Os12t0299600.00	NA
OG0000937	basmati38333-RA, basmati38335-RA, basmati38780-RA	sadri05800-RA, sadri05802-RA, sadri05810-RA	OsR498G0714151500, OsR498G0714152700	Os07t0429600.00, Os07t0429700.01, Os07t0432201.01, Os07t0432333.01	NA
OG0000938	basmati38407-RA, basmati38409-RA, basmati38411-RA	sadri05872-RA, sadri05875-RA, sadri05879-RA	OsR498G0714188400	Os07t0446600.01, Os07t0446900.00, Os07t0447200.01	A2J10_07T0120000.1, A2J10_07T0120300.1
OG0000939	basmati25675-RA	NA	OsR498G0100646000, OsR498G0203311800, OsR498G0407787500, OsR498G0408909600, OsR498G0714018400, OsR498G0816356500, OsR498G0916974200, OsR498G1221159700	Os02t0583300.00, Os04t0519200.00, Os06t0240700.00	NA
OG0000940	basmati25777-RA, basmati25794-RA, basmati25801-RA	sadri25957-RA	OsR498G0407721000, OsR498G0407721600	Os04t0203600.00, Os04t0204100.00, Os04t0206450.01, Os04t0206600.01	A2J10_04T0032200.1, A2J10_04T0032400.1
OG0000941	basmati26025-RA, basmati26026-RA, basmati26030-RA, basmati26032-RA	sadri26146-RA, sadri26147-RA, sadri26151-RA	OsR498G0407599800	Os04t0162800.00, Os04t0163800.01	A2J10_10T0049200.1, A2J10_10T0049300.1
OG0000942	basmati23637-RA, basmati23641-RA, basmati23645-RA, basmati23647-RA	sadri14214-RA, sadri14218-RA	OsR498G0510534000, OsR498G0510538000	Os05t0333500.01, Os05t0334000.01, Os05t0334400.01	A2J10_05T0110800.1
OG0000943	basmati06803-RA, basmati06804-RA, basmati23704-RA	sadri14156-RA, sadri15747-RA, sadri15748-RA	OsR498G0305754100, OsR498G0305754500	Os03t0297100.01, Os05t0346300.01	A2J10_03T0103400.1, A2J10_05T0113700.1
OG0000944	basmati03146-RA, basmati19562-RA, basmati34547-RA	sadri13210-RA, sadri17500-RA	OsR498G0511083100	Os01t0276000.01, Os01t0812800.01, Os05t0490100.01	A2J10_01T0121100.1, A2J10_01T0385400.1, A2J10_05T0202100.1
OG0000945	basmati02146-RA, basmati03211-RA, basmati19604-RA	sadri00267-RA, sadri13164-RA	OsR498G0102153400, OsR498G0511100700	Os01t0801600.01, Os01t0939600.01, Os05t0495700.01	A2J10_03T0095000.1, A2J10_05T0205800.1
OG0000946	basmati06292-RA, basmati19920-RA	sadri15282-RA, sadri26528-RA	OsR498G0202837900, OsR498G0305524800, OsR498G0305525200, OsR498G0511258000	Os03t0233200.00, Os03t0233300.01, Os05t0538500.00	A2J10_03T0060400.1
OG0000947	basmati06946-RA, basmati20282-RA, basmati37320-RA	sadri02356-RA, sadri12519-RA, sadri15878-RA	OsR498G0101592900	Os01t0631100.01, Os03t0314200.01, Os05t0582100.01	A2J10_03T0115000.1, A2J10_05T0267200.1
OG0000948	basmati18788-RA, basmati18789-RA, basmati36811-RA	sadri17305-RA, sadri22185-RA, sadri22186-RA, sadri37250-RA	OsR498G0713625900	Os01t0246400.01, Os07t0178700.01, Os07t0178800.01	A2J10_01T0100800.1
OG0000949	basmati02948-RA, basmati18790-RA	sadri01069-RA, sadri22183-RA	OsR498G0102291300, OsR498G0611699400, OsR498G0713626200	Os01t0837500.01, Os07t0178900.01, Os07t0178950.00	A2J10_01T0413800.2, A2J10_07T0040500.1
OG0000950	basmati19054-RA, basmati19055-RA	sadri21930-RA, sadri21931-RA, sadri21932-RA	OsR498G0713761600, OsR498G0713762000	Os07t0213800.01, Os07t0214100.01, Os07t0214300.01	A2J10_07T0063700.1, A2J10_07T0063800.1
OG0000951	basmati15059-RA, basmati15062-RA, basmati15063-RA	sadri06764-RA, sadri06765-RA, sadri06767-RA, sadri06768-RA, sadri06770-RA	OsR498G0714704400	Os07t0599500.01, Os07t0599900.01	A2J10_06T0137700.1
OG0000952	basmati03453-RA, basmati15104-RA, basmati15225-RA	sadri01538-RA, sadri06725-RA	OsR498G0714622800, OsR498G0714682600	Os01t0764800.01, Os07t0592600.01	A2J10_01T0340900.1, A2J10_07T0201000.1, A2J10_07T0211500.1
OG0000953	basmati15339-RA, basmati15341-RA	sadri06526-RA, sadri06529-RA, sadri06530-RA, sadri06534-RA, sadri06536-RA, sadri06537-RA, sadri06539-RA, sadri06541-RA	OsR498G0714585700	NA	A2J10_07T0189700.1
OG0000954	basmati15576-RA, basmati15583-RA, basmati15591-RA	sadri06333-RA	OsR498G0714469300, OsR498G0714472500, OsR498G0714476000	Os07t0526600.01	A2J10_07T0171600.3, A2J10_07T0171800.2, A2J10_07T0172100.1, A2J10_07T0172800.1
OG0000955	basmati15650-RA	sadri15480-RA, sadri31325-RA	OsR498G0102713300, OsR498G0305622800, OsR498G0409474500	Os03t0648250.00, Os05t0489500.01	A2J10_01T0157500.1, A2J10_02T0355700.1, A2J10_07T0164900.1, A2J10_08T0059200.1
OG0000956	basmati22304-RA, basmati22307-RA	sadri02516-RA, sadri02519-RA	OsR498G0101479600, OsR498G1120375500, OsR498G1120378300	Os01t0601625.00	A2J10_01T0236800.1, A2J10_11T0164200.1, A2J10_11T0164900.1, A2J10_11T0167600.1
OG0000957	basmati30757-RA, basmati33216-RA	NA	OsR498G0204047500, OsR498G0408060400, OsR498G0408131100, OsR498G0510534700, OsR498G0510536500, OsR498G0510566200, OsR498G0713753800	Os01t0768600.01, Os02t0543900.01, Os12t0544600.00	NA
OG0000958	basmati00296-RA, basmati00302-RA, basmati00303-RA	sadri05343-RA, sadri05344-RA, sadri05349-RA	OsR498G0203849400, OsR498G0203852200, OsR498G0203852400	Os02t0492000.02, Os02t0492900.01, Os02t0493050.00	NA
OG0000959	basmati01020-RA, basmati01036-RA, basmati01038-RA	sadri04733-RA, sadri04748-RA	OsR498G0204264300, OsR498G0204270800	Os02t0605000.01, Os02t0606900.01, Os02t0607000.00	A2J10_02T0248500.1, A2J10_02T0250200.1
OG0000960	basmati01495-RA, basmati04506-RA	sadri04223-RA, sadri32785-RA	OsR498G0204530000, OsR498G0611479000, OsR498G0613145800	Os02t0680700.01, Os06t0105800.02, Os06t0669700.01	A2J10_02T0304700.1, A2J10_06T0260600.1
OG0000961	basmati34271-RA, basmati34273-RA, basmati34278-RA	sadri17754-RA, sadri17758-RA, sadri17761-RA	OsR498G0100812500	NA	A2J10_01T0147200.1, A2J10_01T0147300.1, A2J10_01T0147700.1, A2J10_01T0147800.1, A2J10_01T0147900.1
OG0000962	basmati34557-RA, basmati34559-RA, basmati34561-RA	sadri17487-RA, sadri17488-RA, sadri17489-RA	OsR498G0100642500, OsR498G0100643300	Os01t0273800.01, Os01t0274100.00	A2J10_01T0119900.1, A2J10_01T0120200.1
OG0000963	basmati04365-RA, basmati04366-RA, basmati04694-RA	sadri32619-RA, sadri32920-RA, sadri32924-RA	OsR498G0613214100	Os06t0645100.00, Os06t0688400.00	A2J10_06T0242800.4, A2J10_06T0272900.1, A2J10_06T0273200.3
OG0000964	NA	NA	OsR498G0100010600, OsR498G0101398300, OsR498G0101456200, OsR498G0102122900, OsR498G0203386500, OsR498G0306399100, OsR498G0509780700, OsR498G0815487300, OsR498G0815712000, OsR498G0916712100, OsR498G1119944700, OsR498G1221398400	NA	NA
OG0000965	NA	NA	OsR498G0100129600, OsR498G0713557400, OsR498G0815942400, OsR498G1120168800	Os11t0491600.00	A2J10_02T0039700.1, A2J10_02T0125800.1, A2J10_02T0125900.1, A2J10_04T0041900.1, A2J10_08T0065700.1, A2J10_11T0130200.1, A2J10_11T0154800.1
OG0000966	NA	NA	OsR498G0100649700, OsR498G0101277600, OsR498G0102307000, OsR498G0306873000, OsR498G0407759700, OsR498G0408127700, OsR498G0409019600, OsR498G0612487500, OsR498G0916897800, OsR498G1018053900	Os06t0523701.00, Os10t0117400.00	NA
OG0000967	NA	NA	OsR498G0101046100, OsR498G0102648000, OsR498G0407457500, OsR498G0407800400, OsR498G0510135800, OsR498G0713838000, OsR498G0714080300, OsR498G0815433600, OsR498G0815636500, OsR498G0815743100, OsR498G1018450800	NA	A2J10_06T0198200.1
OG0000968	NA	NA	OsR498G0101597900, OsR498G0203643600, OsR498G0203750600, OsR498G0203750800, OsR498G0408255600, OsR498G0510779200, OsR498G0612743900, OsR498G0612744100, OsR498G0714211300, OsR498G0916979800, OsR498G1120576600	Os02t0317600.00	NA
OG0000969	NA	NA	OsR498G0101828300, OsR498G0203564800, OsR498G0510105800, OsR498G0511125100, OsR498G0511383500, OsR498G0815499800, OsR498G0815670100, OsR498G0815681400, OsR498G1018193100, OsR498G1018503500, OsR498G1018784900	Os03t0643433.00	NA
OG0000970	NA	sadri08982-RA	OsR498G0102268100, OsR498G0203566800, OsR498G0305493100, OsR498G0305922500, OsR498G0305975800, OsR498G0409441800, OsR498G0612073000, OsR498G0612343600, OsR498G0714100500, OsR498G0916803700	NA	A2J10_04T0249300.1
OG0000971	NA	NA	OsR498G1119398000, OsR498G1220904600, OsR498G1220905400	Os11t0141100.00, Os11t0141333.00, Os12t0137600.00, Os12t0137700.01	A2J10_03T0392300.1, A2J10_03T0392400.1, A2J10_03T0392500.1, A2J10_11T0023100.1, A2J10_11T0023300.1
OG0000972	NA	NA	OsR498G0611889400, OsR498G0612290300	Os03t0639233.00, Os12t0423313.00, Os12t0423484.00	A2J10_01T0267400.1, A2J10_04T0044800.1, A2J10_06T0123600.1, A2J10_10T0083200.1, A2J10_10T0158600.1, A2J10_12T0049300.1, A2J10_12T0078500.1
OG0000973	basmati28561-RA, basmati39123-RA, basmati39128-RA, basmati39132-RA	NA	OsR498G0408570200, OsR498G0612231700, OsR498G0612235100, OsR498G0612239100	NA	A2J10_04T0116100.1, A2J10_06T0263000.1, A2J10_07T0254700.1
OG0000974	basmati27205-RA, basmati28560-RA, basmati30898-RA, basmati39127-RA, basmati39131-RA	sadri19803-RA, sadri33524-RA, sadri36748-RA	NA	Os03t0440200.00, Os04t0424200.00, Os06t0310200.01	NA
OG0000975	basmati29910-RA, basmati34231-RA	sadri06865-RA, sadri35804-RA	OsR498G0306162200, OsR498G0714749100	Os03t0407000.01, Os07t0614300.01, Os11t0115800.01	A2J10_03T0186400.2, A2J10_07T0237200.1
OG0000976	basmati37425-RA, basmati37429-RA, basmati37430-RA	sadri32227-RA, sadri32228-RA, sadri32230-RA	OsR498G1018066900	Os10t0122300.00, Os10t0122500.00	A2J10_05T0007600.1, A2J10_05T0007700.1
OG0000977	basmati00036-RA, basmati37432-RA	sadri05550-RA, sadri32232-RA	OsR498G0202911000, OsR498G0203657700, OsR498G1018067200	Os02t0133200.01, Os02t0440900.00, Os10t0122600.01	A2J10_02T0026700.2
OG0000978	basmati06427-RA, basmati12008-RA, basmati31269-RA	sadri15403-RA, sadri24700-RA, sadri32524-RA	OsR498G1018250900	Os03t0249400.01, Os06t0134000.01, Os10t0170200.01	A2J10_06T0155800.1
OG0000979	basmati31392-RA, basmati36511-RA, basmati40352-RA, basmati40613-RA	sadri36043-RA, sadri37656-RA, sadri37772-RA	NA	Os08t0271600.00, Os10t0185100.01	A2J10_10T0043900.1, A2J10_11T0143500.1
OG0000980	basmati35700-RA	sadri09448-RA	OsR498G0100983700, OsR498G0204782000	Os01t0374600.00, Os02t0749700.01, Os10t0437400.00, Os11t0696900.01	A2J10_01T0172000.1, A2J10_02T0352500.1, A2J10_11T0235000.1
OG0000981	basmati35784-RA, basmati35845-RA	sadri09525-RA, sadri09585-RA	OsR498G1120693800, OsR498G1120724100	Os06t0279900.00, Os11t0668100.00	A2J10_08T0127500.2, A2J10_08T0131500.1, A2J10_11T0229500.2
OG0000982	basmati01993-RA, basmati03999-RA, basmati30434-RA, basmati35796-RA	sadri09540-RA, sadri12950-RA, sadri23016-RA, sadri23018-RA	OsR498G0306525500	Os11t0629900.00	A2J10_01T0425600.1
OG0000983	basmati22955-RA, basmati25838-RA, basmati26893-RA	sadri17365-RA, sadri23576-RA, sadri25988-RA	NA	Os03t0759125.00, Os12t0621400.00	A2J10_04T0244700.1, A2J10_04T0244800.1, A2J10_11T0058800.1
OG0000984	basmati08190-RA, basmati08748-RA, basmati26895-RA, basmati32061-RA	sadri09815-RA, sadri18104-RA, sadri38184-RA	OsR498G0100589300, OsR498G0611738100	Os03t0759250.00, Os11t0621825.00	NA
OG0000985	basmati04839-RA, basmati12576-RA, basmati26941-RA	sadri29155-RA, sadri30275-RA, sadri33268-RA	OsR498G0464506600, OsR498G0666661500	Os06t0476100.01	A2J10_04T0141400.1, A2J10_06T0229900.1
OG0000986	basmati26942-RA, basmati26943-RA, basmati32705-RA, basmati36664-RA	sadri33270-RA, sadri35221-RA, sadri36710-RA	NA	NA	A2J10_06T0140800.1, A2J10_06T0146100.1, A2J10_10T0064600.2, A2J10_10T0064800.1
OG0000987	basmati27085-RA, basmati27090-RA	sadri33408-RA, sadri33414-RA	OsR498G0612309600, OsR498G0612311800, OsR498G1018224900	Os06t0330100.01, Os10t0163040.01	A2J10_06T0172500.1, A2J10_06T0173500.1
OG0000988	basmati25648-RA, basmati35963-RA	sadri19218-RA, sadri37053-RA, sadri37993-RA	OsR498G0407830500, OsR498G0916742900	Os04t0250200.01, Os04t0309400.01	A2J10_04T0046900.3, A2J10_09T0013400.2
OG0000989	basmati16428-RA, basmati35972-RA	sadri21199-RA, sadri21200-RA, sadri37042-RA	OsR498G0306915200, OsR498G0916739400	Os03t0711400.01, Os09t0127800.01	A2J10_03T0292600.1, A2J10_09T0012300.1
OG0000990	basmati32668-RA, basmati32973-RA, basmati33812-RA, basmati36021-RA, basmati39306-RA	sadri17051-RA, sadri26187-RA, sadri27364-RA, sadri34377-RA, sadri36988-RA, sadri38529-RA	NA	NA	NA
OG0000991	basmati39223-RA, basmati39233-RA	sadri18409-RA, sadri18418-RA	OsR498G1119550200	Os11t0191500.00, Os11t0194100.01, Os11t0194600.01	A2J10_11T0053000.1, A2J10_11T0053100.1, A2J10_11T0053800.1
OG0000992	basmati39264-RA, basmati39265-RA	sadri18442-RA, sadri18444-RA, sadri18445-RA, sadri18446-RA	OsR498G1119565500, OsR498G1119565900, OsR498G1119566400	Os11t0198900.01	A2J10_11T0056700.1
OG0000993	basmati25476-RA, basmati32603-RA, basmati33416-RA	sadri18629-RA, sadri26250-RA, sadri35149-RA	OsR498G0815955000	Os08t0376300.01, Os11t0232100.01	A2J10_08T0121500.1, A2J10_11T0068800.1
OG0000994	basmati00734-RA, basmati33460-RA	sadri18670-RA, sadri19922-RA	OsR498G0204118400, OsR498G0408640000	Os02t0558700.00, Os11t0242300.00	A2J10_02T0218600.1, A2J10_07T0228900.2, A2J10_11T0073700.1
OG0000995	basmati27599-RA, basmati27600-RA, basmati27724-RA	sadri16744-RA, sadri16865-RA	OsR498G0100303800	Os01t0175400.01, Os01t0188900.01, Os01t0189100.01	A2J10_01T0052900.2, A2J10_01T0062400.1
OG0000996	basmati27825-RA, basmati27826-RA, basmati27828-RA, basmati27832-RA	sadri16646-RA, sadri16649-RA, sadri16651-RA, sadri16652-RA, sadri16654-RA, sadri16655-RA	NA	NA	A2J10_01T0044200.1
OG0000997	basmati06707-RA, basmati17413-RA, basmati27883-RA	sadri15658-RA, sadri16592-RA, sadri25088-RA	OsR498G0509618800	Os01t0155600.01, Os03t0285900.01, Os05t0120100.01	A2J10_05T0001200.1
OG0000998	basmati27898-RA, basmati27906-RA	sadri16567-RA, sadri16568-RA, sadri16576-RA	OsR498G0100185800, OsR498G0100186200, OsR498G0100190400	Os01t0152100.00, Os01t0152200.00, Os01t0152950.00	NA
OG0000999	basmati09758-RA, basmati09759-RA, basmati28081-RA	sadri10886-RA, sadri16400-RA	OsR498G0100110900, OsR498G0917939200, OsR498G0917939400	Os01t0131800.01, Os09t0556000.01	A2J10_09T0202900.1
OG0001000	basmati11630-RA, basmati38133-RA	sadri24332-RA, sadri31202-RA	OsR498G0306596100, OsR498G1222034100	Os03t0626600.01, Os06t0182500.01, Os12t0596800.01	A2J10_03T0238100.1, A2J10_06T0042700.1
OG0001001	basmati03058-RA, basmati30397-RA	sadri01173-RA, sadri03192-RA, sadri31114-RA, sadri33029-RA	OsR498G0102240700	Os06t0700750.01	A2J10_01T0393100.2, A2J10_03T0230600.1, A2J10_03T0260200.1
OG0001002	basmati07096-RA, basmati12114-RA, basmati22055-RA, basmati25402-RA, basmati30616-RA, basmati41373-RA	sadri10586-RA, sadri24799-RA, sadri30901-RA, sadri35082-RA	OsR498G0305892300	NA	NA
OG0001003	basmati41557-RA, basmati41578-RA, basmati41579-RA	sadri38650-RA	OsR498G0408751600, OsR498G0917254300	NA	A2J10_06T0139100.1, A2J10_09T0085000.1, A2J10_10T0081400.1, A2J10_10T0082200.1, A2J10_10T0084500.1
OG0001004	basmati14467-RA, basmati28629-RA	sadri19736-RA, sadri26884-RA	OsR498G0203021600, OsR498G0408530800	Os02t0162500.01, Os02t0534800.01, Os04t0413600.01	A2J10_02T0043300.1, A2J10_04T0111100.1
OG0001005	basmati00389-RA, basmati28794-RA, basmati28796-RA	sadri19575-RA, sadri19578-RA	OsR498G0203903500, OsR498G0408430400, OsR498G0408432100	Os02t0510200.01, Os04t0389800.01	A2J10_11T0095500.1
OG0001006	basmati09912-RA, basmati16305-RA	sadri05642-RA, sadri11020-RA, sadri21315-RA, sadri35184-RA	OsR498G0815927300	Os03t0695400.01, Os08t0369400.01	A2J10_03T0281400.1, A2J10_05T0220800.1
OG0001007	basmati09995-RA, basmati20578-RA	sadri11105-RA, sadri27588-RA	OsR498G0204416000, OsR498G0816573200, OsR498G0917834500	Os08t0547500.01, Os09t0528000.01	A2J10_08T0225000.2, A2J10_09T0183900.1
OG0001008	basmati10038-RA, basmati25664-RA, basmati25665-RA	sadri11150-RA, sadri37974-RA	OsR498G0510688300, OsR498G0511124100, OsR498G0511124300, OsR498G0917816300	Os08t0461600.00, Os09t0521700.01	NA
OG0001009	basmati06382-RA, basmati10158-RA, basmati13461-RA, basmati24476-RA	sadri08746-RA, sadri15364-RA, sadri24171-RA, sadri31988-RA	OsR498G0203129100	Os02t0189566.00	A2J10_03T0066500.1
OG0001010	basmati07324-RA, basmati10301-RA	sadri07458-RA, sadri11411-RA	OsR498G0917167800	Os08t0266225.00, Os09t0486375.00, Os10t0397500.00	A2J10_03T0030000.1, A2J10_09T0160800.1, A2J10_10T0097700.1
OG0001011	basmati10345-RA, basmati21005-RA	sadri27999-RA	OsR498G0202910700, OsR498G0815835100, OsR498G0816388500, OsR498G0917697100	Os08t0497300.01, Os09t0481100.01	A2J10_08T0189700.3, A2J10_09T0157400.1
OG0001012	basmati10398-RA, basmati10399-RA	sadri11509-RA, sadri11510-RA	OsR498G0917666300, OsR498G0917667700, OsR498G0917668100	Os09t0472900.01, Os09t0473200.00	A2J10_09T0152600.1, A2J10_09T0152700.1
OG0001013	basmati10412-RA	sadri11520-RA	OsR498G0204344200, OsR498G0204345600, OsR498G0408902600, OsR498G0917663600	Os02t0624100.00, Os06t0170100.00, Os09t0471200.00, Os09t0471800.01	A2J10_02T0261500.1
OG0001014	basmati10439-RA, basmati10440-RA, basmati10441-RA	sadri11541-RA, sadri11543-RA, sadri11544-RA	OsR498G0917649000, OsR498G0969267900	Os09t0467400.02	A2J10_09T0149500.1, A2J10_09T0149700.1
OG0001015	basmati02758-RA, basmati10805-RA, basmati16854-RA, basmati27352-RA, basmati39637-RA	sadri00878-RA, sadri19134-RA, sadri20778-RA, sadri37864-RA	OsR498G0102386100	Os11t0605300.01	NA
OG0001016	basmati17181-RA, basmati31460-RA	sadri12044-RA, sadri20462-RA	OsR498G0307234600, OsR498G0917313700	Os03t0805500.01, Os09t0380000.02, Os09t0380050.00	A2J10_03T0356000.1, A2J10_09T0095100.1
OG0001017	basmati25363-RA, basmati25364-RA, basmati31596-RA	sadri12150-RA, sadri35043-RA	OsR498G0816026900, OsR498G0917245500	Os08t0398300.01, Os08t0398350.00	A2J10_08T0137300.1, A2J10_09T0082700.2
OG0001018	basmati39953-RA	sadri12387-RA, sadri12388-RA	OsR498G0917035500, OsR498G0917038900, OsR498G0917041300	Os09t0304500.01, Os09t0305300.01	A2J10_09T0054500.1, A2J10_09T0056100.1, A2J10_09T0056500.1
OG0001019	basmati21577-RA, basmati21578-RA	sadri30069-RA, sadri30070-RA, sadri30071-RA	OsR498G0815085700, OsR498G0815085900, OsR498G0815086100	Os08t0119100.00, Os08t0119200.00, Os08t0119300.00	NA
OG0001020	basmati21592-RA, basmati21597-RA	sadri30050-RA, sadri30055-RA	OsR498G0815091400, OsR498G0815092000	Os11t0278300.00	A2J10_08T0013400.1, A2J10_08T0013800.1, A2J10_08T0013900.1, A2J10_08T0014200.1
OG0001021	basmati01341-RA, basmati21763-RA	sadri04393-RA, sadri29897-RA	OsR498G0204445600, OsR498G0204905700	Os02t0787100.01, Os08t0143700.01	A2J10_02T0282500.1, A2J10_02T0387100.1, A2J10_08T0025100.1
OG0001022	basmati01601-RA, basmati02644-RA, basmati21781-RA, basmati22331-RA	sadri02537-RA, sadri04098-RA, sadri24667-RA, sadri29870-RA	OsR498G0767620700	NA	A2J10_02T0314000.1, A2J10_06T0035000.1
OG0001023	basmati21788-RA, basmati39869-RA	NA	OsR498G0713962600, OsR498G0815192200, OsR498G1018129900, OsR498G1119610400	Os08t0149333.00, Os08t0149800.00, Os10t0143200.00, Os10t0144000.00	A2J10_08T0027300.1
OG0001024	basmati08075-RA, basmati12228-RA, basmati21831-RA	sadri08160-RA, sadri24908-RA, sadri29824-RA	OsR498G0611475400, OsR498G0815209800	Os06t0104300.01, Os08t0154250.01	A2J10_10T0147100.1
OG0001025	basmati08234-RA, basmati21858-RA	sadri08305-RA, sadri29798-RA	OsR498G0815225900, OsR498G1019094300	Os08t0157000.00, Os10t0533600.01	A2J10_06T0025100.1, A2J10_08T0031400.1, A2J10_10T0161600.1
OG0001026	basmati18195-RA, basmati22085-RA, basmati30041-RA	sadri25825-RA, sadri29600-RA, sadri34729-RA	OsR498G0815347200	Os05t0230900.01, Os08t0191700.04	A2J10_02T0125700.1, A2J10_08T0054300.1
OG0001027	basmati23012-RA, basmati23015-RA, basmati23021-RA	sadri23521-RA, sadri23526-RA	OsR498G1222102900, OsR498G1222104500	Os12t0614800.00, Os12t0614851.00, Os12t0615300.01	A2J10_12T0176000.1
OG0001028	basmati19181-RA, basmati23220-RA, basmati38753-RA	sadri21814-RA, sadri23338-RA	OsR498G0407978200, OsR498G1221993900, OsR498G1221994100	NA	A2J10_01T0167100.2, A2J10_05T0168500.1, A2J10_07T0071300.1
OG0001029	basmati05660-RA, basmati23382-RA, basmati37709-RA	sadri14682-RA, sadri23172-RA	OsR498G0305256300, OsR498G0307316800, OsR498G1271847400	Os12t0563300.00	A2J10_03T0373800.1, A2J10_12T0145600.1
OG0001030	basmati23442-RA	sadri23118-RA	OsR498G0611497000, OsR498G1019254300, OsR498G1221863800	Os06t0111800.01, Os10t0578200.01, Os12t0555600.01	A2J10_04T0097300.1, A2J10_06T0007300.1, A2J10_12T0142000.1
OG0001031	basmati23476-RA, basmati23481-RA	sadri23079-RA, sadri23085-RA, sadri23086-RA	OsR498G1221841100, OsR498G1221846500	Os12t0548800.01	A2J10_12T0121600.1, A2J10_12T0121900.1, A2J10_12T0139400.1
OG0001032	basmati00629-RA, basmati03422-RA, basmati23501-RA, basmati30758-RA, basmati33218-RA	sadri01509-RA, sadri05098-RA, sadri23063-RA, sadri34132-RA, sadri37225-RA	NA	Os02t0543800.01	NA
OG0001033	basmati23618-RA, basmati40817-RA	sadri09720-RA, sadri22973-RA, sadri36259-RA	OsR498G1120623700	Os11t0642800.01, Os12t0263000.01	A2J10_11T0214300.1, A2J10_12T0066500.1, A2J10_12T0123100.1
OG0001034	basmati29036-RA, basmati35117-RA	sadri34003-RA	OsR498G0509754400, OsR498G1119668000, OsR498G1222180000	Os05t0128700.00, Os05t0153901.00, Os12t0505950.00	A2J10_11T0195000.1, A2J10_12T0166200.1
OG0001035	basmati29163-RA, basmati31952-RA, basmati42093-RA	sadri18196-RA, sadri22763-RA	OsR498G1119448900, OsR498G1221622500	Os11t0157100.02, Os12t0485400.01	A2J10_11T0033500.1, A2J10_12T0113600.1
OG0001036	basmati07626-RA, basmati20863-RA, basmati25748-RA, basmati29229-RA	sadri07737-RA, sadri14167-RA, sadri22704-RA, sadri38067-RA	OsR498G0917566400	Os03t0410000.01	A2J10_05T0163800.1
OG0001037	basmati40288-RA, basmati40289-RA	sadri32158-RA	NA	Os02t0699150.00, Os04t0441700.01, Os04t0597534.00, Os06t0705651.00, Os06t0705901.00, Os10t0109750.00, Os10t0110425.00, Os10t0579850.00	NA
OG0001038	basmati02407-RA, basmati30141-RA	sadri00056-RA, sadri00534-RA, sadri34637-RA	OsR498G0203478900	Os01t0971200.01, Os02t0297600.01, Os05t0108100.01	A2J10_01T0507700.1, A2J10_02T0136600.1
OG0001039	basmati20119-RA, basmati30198-RA	sadri12675-RA, sadri34586-RA	OsR498G0203522400, OsR498G0511343400	Os02t0307000.01, Os05t0563050.01, Os05t0563100.01	A2J10_02T0143200.1, A2J10_05T0254100.1
OG0001040	basmati33629-RA, basmati33634-RA	sadri36347-RA, sadri36353-RA	OsR498G0510479400, OsR498G0565334100	Os05t0317700.01, Os05t0317900.01, Os05t0318600.01	A2J10_05T0104300.2, A2J10_05T0104700.2
OG0001041	basmati25550-RA, basmati33680-RA, basmati33681-RA	sadri36396-RA, sadri36398-RA, sadri38592-RA	OsR498G0510437500	Os01t0833700.01, Os05t0310800.01, Os05t0311000.01	A2J10_10T0119700.1
OG0001042	basmati05593-RA, basmati33735-RA	sadri14616-RA, sadri32510-RA, sadri36450-RA, sadri36466-RA	OsR498G0510378400, OsR498G0510395300	NA	A2J10_02T0089100.1, A2J10_05T0098900.1, A2J10_12T0186100.1
OG0001043	basmati11129-RA, basmati38339-RA, basmati39756-RA	sadri05814-RA, sadri23854-RA, sadri37454-RA	OsR498G0714154400	Os06t0255700.01, Os07t0434500.01, Os08t0289400.00	A2J10_07T0115500.1
OG0001044	basmati15205-RA, basmati15206-RA, basmati25267-RA, basmati25268-RA	sadri06643-RA, sadri06644-RA, sadri34946-RA	OsR498G0714629300	Os07t0579000.01	A2J10_02T0359400.1, A2J10_07T0202200.1
[truncated: 33,901 more rows]

## Sheet: Table S6
Table S6. Count and repeat types of the presence-absence variation (PAV) in the Basmati 334 or Dom Sufid genome in comparison to the Nipponbare genome.
[truncated: 33 more rows]

[truncated: 11 more sheets: Table S7, Table S8, Table S9, Table S10, Table S11, Table S12, Table S13, Table S14, Table S15, Table S16, Table S17]
